# Supplementary material for: Reinfection of Transplanted Livers in HCV- and HCV/HIV-Infected Patients Is Characterized by a Different MicroRNA Expression Profile
Source: Cells. 2022 Feb 16;11(4):690. doi: 10.3390/cells11040690 (PMC8869900; doi:10.3390/cells11040690)
Supplement: Supplementary file 1 [file cells-11-00690-s001.zip]

Archive with 16 entries (15 files):
- cells-1549615-supplementary/
- cells-1549615-supplementary/Supplementary Figure S1.pptx
- cells-1549615-supplementary/Supplementary Table S1.pdf
- cells-1549615-supplementary/Supplementary Table S10.xlsx
- cells-1549615-supplementary/Supplementary Table S11.xlsx
- cells-1549615-supplementary/Supplementary Table S12.xlsx
- cells-1549615-supplementary/Supplementary Table S13.xlsx
- cells-1549615-supplementary/Supplementary Table S14.xlsx
- cells-1549615-supplementary/Supplementary Table S2.xlsx
- cells-1549615-supplementary/Supplementary Table S3.xlsx
- cells-1549615-supplementary/Supplementary Table S4.xlsx
- cells-1549615-supplementary/Supplementary Table S5.xlsx
- cells-1549615-supplementary/Supplementary Table S6.xlsx
- cells-1549615-supplementary/Supplementary Table S7.xlsx
- cells-1549615-supplementary/Supplementary Table S8.xlsx
- cells-1549615-supplementary/Supplementary Table S9.xlsx
