# Supplementary material for: Reinfection of Transplanted Livers in HCV- and HCV/HIV-Infected Patients Is Characterized by a Different MicroRNA Expression Profile
Source: Cells. 2022 Feb 16;11(4):690. doi: 10.3390/cells11040690 (PMC8869900; doi:10.3390/cells11040690)
Supplement: Supplementary file 1 [file cells-11-00690-s001.zip › cells-1549615-supplementary/Supplementary Table S10.xlsx]

## Sheet: GO_GenesUnion
Supplementary Table S10A. Summary of the "Gene Ontology - Biological Process" enriched functional terms associated with the genes linked to the miRNAs up-regulated in HCV/HIV co-infected patients vs. healthy livers, applying a a priori method (Genes Union).
GO Category	p-value	#genes	#miRNAs
cellular nitrogen compound metabolic process	1.00612e-41	620	5
biosynthetic process	9.96818e-31	526	5
cellular protein modification process	1.3844e-29	343	5
neurotrophin TRK receptor signaling pathway	4.72499e-15	52	5
Fc-epsilon receptor signaling pathway	1.39213e-12	36	5
gene expression	2.23817e-12	85	5
epidermal growth factor receptor signaling pathway	1.10996e-11	47	5
biological_process	1.73475e-10	1847	5
small molecule metabolic process	5.88628e-08	263	5
cellular lipid metabolic process	3.88439e-07	29	5
blood coagulation	4.30658e-07	64	5
fibroblast growth factor receptor signaling pathway	4.88256e-07	38	5
catabolic process	1.36672e-06	221	5
viral process	6.29183e-06	59	5
synaptic transmission	8.17909e-06	62	5
symbiosis encompassing mutualism through parasitism	8.17909e-06	65	5
transcription DNA-templated	1.73713e-05	306	5
intrinsic apoptotic signaling pathway	3.70093e-05	18	5
phosphatidylinositol-mediated signaling	3.70093e-05	27	5
transcription initiation from RNA polymerase II promoter	5.50193e-05	38	5
cell-cell signaling	5.50193e-05	87	5
cellular component assembly	5.50193e-05	150	5
post-translational protein modification	0.00022356	25	5
platelet activation	0.000255587	31	5
response to stress	0.000279016	247	5
nucleobase-containing compound catabolic process	0.000368639	104	5
membrane organization	0.000754699	70	5
positive regulation of protein insertion into mitochondrial membrane involved in apoptotic signaling pathway	0.000780031	9	5
cell motility	0.000781825	75	5
cell death	0.000781825	108	5
macromolecular complex assembly	0.00142511	100	5
cellular protein metabolic process	0.00254089	50	5
nuclear-transcribed mRNA catabolic process deadenylation-dependent decay	0.00363829	13	5
transforming growth factor beta receptor signaling pathway	0.00363829	32	5
protein N-linked glycosylation via asparagine	0.00426797	17	5
nervous system development	0.00447585	63	5
insulin receptor signaling pathway	0.00634047	27	4
nucleocytoplasmic transport	0.00742268	50	5
JAK-STAT cascade involved in growth hormone signaling pathway	0.0110564	7	4
energy reserve metabolic process	0.0114296	16	5
inositol phosphate metabolic process	0.0127022	9	5
axon guidance	0.0149338	60	5
anatomical structure morphogenesis	0.0159241	18	5
TRIF-dependent toll-like receptor signaling pathway	0.0189294	11	5
cell cycle arrest	0.0189294	30	5
signal transduction	0.0203894	565	5
phosphatidylinositol biosynthetic process	0.0226858	12	5
cell proliferation	0.0298656	81	5
mitotic cell cycle	0.0348957	40	5
regulation of neuron projection development	0.0391654	10	5
toll-like receptor 3 signaling pathway	0.0443083	12	5
MyD88-independent toll-like receptor signaling pathway	0.0459343	11	5
regulation of transcription from RNA polymerase II promoter in response to hypoxia	0.0463837	6	5
vacuolar transport	0.0463837	14	5
cytoskeleton organization	0.0463837	79	5

## Sheet: GO_CategoriesUnion
Supplementary Table S10B. Summary of the "Gene Ontology - Biological Process" enriched functional terms associated with the genes linked to the miRNAs up-regulated in the LB obtained from HCV/HIV co-infected patients vs. healthy livers applying a a posteriori method (Categories Union).
GO Category	p-value	#genes	#miRNAs
neurotrophin TRK receptor signaling pathway	0	50	4
cellular protein modification process	0	343	5
biosynthetic process	0	526	5
cellular nitrogen compound metabolic process	0	620	5
epidermal growth factor receptor signaling pathway	9.97025e-12	43	4
gene expression	3.29089e-11	79	4
Fc-epsilon receptor signaling pathway	5.47758e-11	36	5
biological_process	2.74209e-09	1847	5
nervous system development	7.81634e-07	39	3
transcription DNA-templated	2.5421e-06	192	3
fibroblast growth factor receptor signaling pathway	9.71343e-06	35	4
phosphatidylinositol-mediated signaling	3.87351e-05	23	2
small molecule metabolic process	8.42056e-05	250	4
symbiosis encompassing mutualism through parasitism	0.000216166	33	2
catabolic process	0.000221763	158	2
viral process	0.000291577	30	2
blood coagulation	0.000323019	29	2
cell death	0.00172821	63	3
cellular lipid metabolic process	0.00184579	24	2
intrinsic apoptotic signaling pathway	0.00402411	7	1
cellular component assembly	0.00507809	63	1
positive regulation of protein insertion into mitochondrial membrane involved in apoptotic signaling pathway	0.0071901	5	1
synaptic transmission	0.00796736	26	1
nucleobase-containing compound catabolic process	0.00803155	46	1
negative regulation of translation	0.00927776	12	2
cell-cell signaling	0.0107638	30	1
activation of phospholipase C activity	0.0144115	9	2
transcription initiation from RNA polymerase II promoter	0.0192607	13	1
energy reserve metabolic process	0.0204276	10	2
homophilic cell adhesion via plasma membrane adhesion molecules	0.0329339	14	1
peptidyl-threonine phosphorylation	0.0457423	10	1

## Sheet: KEGG_GenesUnion
Supplementary Table S10C. Summary of the "Kyoto Encyclopedia of Genes and Genomes" enriched functional terms of the genes associated with the miRNAs up-regulated in the LB obtained from HCV/HIV co-infected patients vs. healthy livers applying a a priori method (Genes Union).
KEGG pathway	p-value	#genes	#miRNAs
Prion diseases	6.76166e-15	4	4
Signaling pathways regulating pluripotency of stem cells	1.41348e-05	39	5
Proteoglycans in cancer	1.41348e-05	43	5
Estrogen signaling pathway	1.46574e-05	28	5
Gap junction	7.22407e-05	23	5
Thyroid hormone signaling pathway	8.66721e-05	30	4
Axon guidance	0.000365469	31	5
mTOR signaling pathway	0.000482761	22	5
Rap1 signaling pathway	0.000494008	50	5
Oxytocin signaling pathway	0.000526062	39	5
Morphine addiction	0.000526062	19	5
Glioma	0.000931695	18	5
Cocaine addiction	0.00110136	12	5
Renal cell carcinoma	0.00149553	21	5
Retrograde endocannabinoid signaling	0.00179614	25	5
Glutamatergic synapse	0.00418545	26	5
Prolactin signaling pathway	0.00690468	18	5
Phosphatidylinositol signaling system	0.00757359	21	5
cGMP-PKG signaling pathway	0.00785386	37	5
TGF-beta signaling pathway	0.00819054	22	5
Non-small cell lung cancer	0.0109969	13	4
Melanogenesis	0.0109969	26	5
Pathways in cancer	0.0109969	73	5
Long-term depression	0.011391	14	5
Long-term potentiation	0.0146689	19	5
Aldosterone-regulated sodium reabsorption	0.0153095	13	4
Sphingolipid signaling pathway	0.0153095	24	5
Gastric acid secretion	0.0155742	21	5
FoxO signaling pathway	0.0177961	33	5
cAMP signaling pathway	0.0182391	42	5
Platelet activation	0.0182391	28	5
Protein processing in endoplasmic reticulum	0.020203	33	5
Salivary secretion	0.020203	22	5
Wnt signaling pathway	0.0213961	30	5
Adrenergic signaling in cardiomyocytes	0.0243637	33	5
Melanoma	0.0243637	19	5
Cholinergic synapse	0.0265281	27	5
Amphetamine addiction	0.0267137	16	5
Colorectal cancer	0.02738	15	5
ErbB signaling pathway	0.0305876	22	5
p53 signaling pathway	0.0305876	17	5
Progesterone-mediated oocyte maturation	0.0305876	22	5
Fatty acid degradation	0.0370315	9	5
Ras signaling pathway	0.0443142	45	5

## Sheet: KEGG_PathwaysUnion
Supplementary Table S10D. Summary of the "Kyoto Encyclopedia of Genes and Genomes" enriched functional terms associated with the miRNAs up-regulated in the LB obtained from HCV/HIV co-infected patients vs. healthy livers aplplying a a posteriori method (Patways Union).
KEGG Pathways	p-value	#genes	#miRNAs
Prion diseases	0	3	2
Estrogen signaling pathway	4.27678e-07	13	2
mTOR signaling pathway	4.15872e-06	22	4
Proteoglycans in cancer	1.54809e-05	35	3
Signaling pathways regulating pluripotency of stem cells	2.12242e-05	25	1
Gap junction	4.32539e-05	13	3
Thyroid hormone signaling pathway	0.000314352	19	1
Morphine addiction	0.00054939	11	2
Phosphatidylinositol signaling system	0.00151515	16	3
Rap1 signaling pathway	0.00168342	23	2
Prolactin signaling pathway	0.00491574	11	2
FoxO signaling pathway	0.00811262	25	2
Glioma	0.00890572	15	2
cAMP signaling pathway	0.0160939	24	2
Progesterone-mediated oocyte maturation	0.0175538	14	2
Retrograde endocannabinoid signaling	0.0180368	10	1
MicroRNAs in cancer	0.0367251	14	1
