# Supplementary material for: Reinfection of Transplanted Livers in HCV- and HCV/HIV-Infected Patients Is Characterized by a Different MicroRNA Expression Profile
Source: Cells. 2022 Feb 16;11(4):690. doi: 10.3390/cells11040690 (PMC8869900; doi:10.3390/cells11040690)
Supplement: Supplementary file 1 [file cells-11-00690-s001.zip › cells-1549615-supplementary/Supplementary Table S11.xlsx]

## Sheet: GO_GenesUnion
Supplementary Table S11A. Summary of the "Gene Ontology - Biological Process" enriched functional terms associated with the genes linked to the miRNAs down-regulated in HCV/HIV co-infected patients vs. healthy livers, applying a a priori method (Genes Union).
GO Category	p-value	#genes	#miRNAs
cellular protein modification process	0.000536171	76	3
nervous system development	0.00391922	25	2
gene expression	0.00846943	22	2
biosynthetic process	0.00846943	109	3
glutamate secretion	0.00993475	5	2
cellular nitrogen compound metabolic process	0.0110007	120	3
intrinsic apoptotic signaling pathway	0.0191545	7	3
unsaturated fatty acid metabolic process	0.0279608	3	2
alpha-linolenic acid metabolic process	0.0279608	3	2
regulation of transcription from RNA polymerase II promoter in response to hypoxia	0.030264	4	2

## Sheet: GO_CategoriesUnion
Supplementary Table S11B. Summary of the "Gene Ontology - Biological Process" enriched functional terms associated with the genes linked to the miRNAs down-regulated in the LB obtained from HCV/HIV co-infected patients vs. healthy livers applying a a posteriori method (Categories Union).
GO Category	p-value	#genes	#miRNAs
nervous system development	0.00084762	21	1
cellular protein modification process	0.0169335	35	1
homophilic cell adhesion via plasma membrane adhesion molecules	0.0203724	16	1

## Sheet: KEGG_GenesUnion
Supplementary Table S11C. Summary of the "Kyoto Encyclopedia of Genes and Genomes" enriched functional terms of the genes associated with the miRNAs downregulated in the LB obtained from HCV/HIV co-infected patients vs. healthy livers applying a a priori method (Genes Union).
KEGG pathway	p-value	#genes	#miRNAs
ErbB signaling pathway	0.00432631	6	3

## Sheet: KEGG_PathwaysUnion
Supplementary Table S11D. Summary of the "Kyoto Encyclopedia of Genes and Genomes" enriched functional terms associated with the miRNAs down-regulated in the LB obtained from HCV/HIV co-infected patients vs. healthy livers aplplying a a posteriori method (Patways Union).
KEGG pathway	p-value	#genes	#miRNAs
ErbB signaling pathway	0.000167604	5	2
