# Supplementary material for: Reinfection of Transplanted Livers in HCV- and HCV/HIV-Infected Patients Is Characterized by a Different MicroRNA Expression Profile
Source: Cells. 2022 Feb 16;11(4):690. doi: 10.3390/cells11040690 (PMC8869900; doi:10.3390/cells11040690)
Supplement: Supplementary file 1 [file cells-11-00690-s001.zip › cells-1549615-supplementary/Supplementary Table S12.xlsx]

## Sheet: GO_GenesUnion
Supplementary Table S12A. Venn diagram of the “Gene Ontology-Biological Process” (Genes Union) enriched functional terms associated with the predicted target genes of miRNAs up-regulated (GO_UP) or down-regulated (GO_DOWN) in LB obtained from HCV/HIV co-infected patients vs.HCV mono-infected livers. Below, the table indicates the list of the "Gene Ontology - Biological Process" enriched functiona…
Only_UP	Common	Only_DOWN
mitotic cell cycle	cellular nitrogen compound metabolic process	extracellular matrix disassembly
Fc-gamma receptor signaling pathway involved in phagocytosis	biosynthetic process	extracellular matrix organization
transcription initiation from RNA polymerase II promoter	cellular protein modification process	collagen catabolic process
energy reserve metabolic process	neurotrophin TRK receptor signaling pathway	NLS-bearing protein import into nucleus
post-translational protein modification	gene expression	collagen fibril organization
mRNA metabolic process	Fc-epsilon receptor signaling pathway	intracellular transport of virus
regulation of Ras GTPase activity	symbiosis encompassing mutualism through parasitism	platelet degranulation
RNA metabolic process	viral process	glycosaminoglycan metabolic process
immune system process	response to stress	cytoskeleton organization
toll-like receptor 10 signaling pathway	synaptic transmission	cellular response to amino acid stimulus
adherens junction organization	epidermal growth factor receptor signaling pathway	sulfur compound metabolic process
regulation of cellular amino acid metabolic process	biological_process	nucleocytoplasmic transport
nucleobase-containing compound catabolic process	blood coagulation	DNA demethylation
DNA damage response signal transduction by p53 class mediator resulting in cell cycle arrest	cell death	regulation of insulin secretion
toll-like receptor TLR1:TLR2 signaling pathway	membrane organization	water-soluble vitamin metabolic process
toll-like receptor TLR6:TLR2 signaling pathway	catabolic process	positive chemotaxis
toll-like receptor 5 signaling pathway	fibroblast growth factor receptor signaling pathway
dolichol-linked oligosaccharide biosynthetic process	cellular component assembly
cell junction assembly	phosphatidylinositol-mediated signaling
TRIF-dependent toll-like receptor signaling pathway	small molecule metabolic process
cellular lipid metabolic process	platelet activation
nucleotide-binding domain leucine rich repeat containing receptor signaling pathway	cell-cell signaling
phosphatidylinositol biosynthetic process	transcription DNA-templated
termination of RNA polymerase II transcription	cellular protein metabolic process
toll-like receptor 9 signaling pathway	macromolecular complex assembly
nucleotide-binding oligomerization domain containing signaling pathway	DNA metabolic process
transcription from RNA polymerase II promoter	protein complex assembly
cellular component disassembly involved in execution phase of apoptosis	axon guidance
G2/M transition of mitotic cell cycle	nervous system development
mRNA 3'-end processing	regulation of transcription from RNA polymerase II promoter in response to hypoxia
protein N-linked glycosylation via asparagine
G1/S transition of mitotic cell cycle
negative regulation of type I interferon production
MyD88-independent toll-like receptor signaling pathway
stress-activated MAPK cascade
regulation of RNA biosynthetic process
muscle cell differentiation
in utero embryonic development
3'-phosphoadenosine 5'-phosphosulfate metabolic process
apoptotic signaling pathway
regulation of cardiac muscle contraction by regulation of the release of sequestered calcium ion
innate immune response
chromatin organization
vitamin metabolic process
glutamate secretion
intrinsic apoptotic signaling pathway

## Sheet: KEGG_GenesUnion
Supplementary Table S12B. Venn diagram of the “Kyoto Encyclopedia of Genes and Genomes” (KEGG, Genes Union) enriched functional terms associated with the predicted target genes of miRNAs up-regulated (KEGG_UP) or down-regulated (KEGG_DOWN) in LB obtained from HCV/HIV co-infected patients vs. HCV mono-infected livers. Below, the table indicates the list of the "Kyoto Encyclopedia of Genes and Geno…
Only_UP	Common	Only_DOWN
Prostate cancer	Glioma	ECM-receptor interaction
Ras signaling pathway	Proteoglycans in cancer	Amoebiasis
Axon guidance	Melanoma	Protein digestion and absorption
Estrogen signaling pathway	Lysine degradation	Mucin type O-Glycan biosynthesis
Endometrial cancer	Pathways in cancer	Focal adhesion
Regulation of actin cytoskeleton	Thyroid hormone signaling pathway	PI3K-Akt signaling pathway
Signaling pathways regulating pluripotency of stem cells		Platelet activation
Long-term potentiation		Renal cell carcinoma
Chronic myeloid leukemia		Small cell lung cancer
Hippo signaling pathway		Glycosaminoglycan biosynthesis - heparan sulfate / heparin
Transcriptional misregulation in cancer		mTOR signaling pathway
Long-term depression		Choline metabolism in cancer
Neurotrophin signaling pathway		Maturity onset diabetes of the young
Renin-angiotensin system
Thyroid hormone synthesis
Non-small cell lung cancer
AMPK signaling pathway
Wnt signaling pathway
Circadian rhythm
Thyroid cancer
ErbB signaling pathway
Adherens junction
Adrenergic signaling in cardiomyocytes
Amphetamine addiction
Glutamatergic synapse
Oxytocin signaling pathway
Rap1 signaling pathway
Acute myeloid leukemia
FoxO signaling pathway
Colorectal cancer
