# Supplementary material for: Reinfection of Transplanted Livers in HCV- and HCV/HIV-Infected Patients Is Characterized by a Different MicroRNA Expression Profile
Source: Cells. 2022 Feb 16;11(4):690. doi: 10.3390/cells11040690 (PMC8869900; doi:10.3390/cells11040690)
Supplement: Supplementary file 1 [file cells-11-00690-s001.zip › cells-1549615-supplementary/Supplementary Table S13.xlsx]

## Sheet: GO_GenesUnion
Supplementary Table S13A. Summary of the "Gene Ontology - Biological Process" enriched functional terms associated with the genes linked to the miRNAs up-regulated in HCV/HIV co-infected patients vs. HCV mono-infected patients, applying a a priori method (Genes Union).
GO Category	p-value	#genes	#miRNAs
cellular nitrogen compound metabolic process	1.16872e-63	907	10
biosynthetic process	3.02021e-40	746	10
cellular protein modification process	1.13936e-25	440	10
neurotrophin TRK receptor signaling pathway	8.5705e-23	75	9
gene expression	8.5705e-23	132	10
Fc-epsilon receptor signaling pathway	1.14669e-14	46	9
symbiosis encompassing mutualism through parasitism	4.22594e-12	104	10
viral process	2.60777e-11	92	10
response to stress	1.65583e-09	381	10
synaptic transmission	2.31638e-09	92	10
epidermal growth factor receptor signaling pathway	9.90322e-09	52	10
biological_process	1.09517e-08	2649	10
blood coagulation	3.00329e-08	86	10
cell death	1.03682e-07	167	10
membrane organization	2.24932e-07	108	10
mitotic cell cycle	2.50146e-07	72	10
catabolic process	5.08796e-07	305	10
Fc-gamma receptor signaling pathway involved in phagocytosis	6.71892e-07	21	10
fibroblast growth factor receptor signaling pathway	6.71892e-07	47	10
cellular component assembly	1.96867e-06	213	10
phosphatidylinositol-mediated signaling	2.73313e-06	36	9
small molecule metabolic process	5.21905e-06	346	10
platelet activation	1.02641e-05	43	10
cell-cell signaling	1.1541e-05	119	10
transcription DNA-templated	2.76771e-05	423	10
transcription initiation from RNA polymerase II promoter	3.76415e-05	49	10
cellular protein metabolic process	4.27189e-05	73	10
energy reserve metabolic process	6.02569e-05	25	9
post-translational protein modification	0.000101525	32	9
mRNA metabolic process	0.000490566	38	9
regulation of Ras GTPase activity	0.000674898	9	8
RNA metabolic process	0.00114043	43	9
macromolecular complex assembly	0.0014505	136	10
immune system process	0.00185729	247	10
toll-like receptor 10 signaling pathway	0.00215815	14	8
adherens junction organization	0.00243918	14	7
regulation of cellular amino acid metabolic process	0.00243918	14	9
nucleobase-containing compound catabolic process	0.00328965	135	10
DNA damage response signal transduction by p53 class mediator resulting in cell cycle arrest	0.003688	18	9
toll-like receptor TLR1:TLR2 signaling pathway	0.00432154	14	8
toll-like receptor TLR6:TLR2 signaling pathway	0.00432154	14	8
DNA metabolic process	0.00783178	122	10
toll-like receptor 5 signaling pathway	0.0088793	14	8
protein complex assembly	0.00974595	118	10
dolichol-linked oligosaccharide biosynthetic process	0.0100127	11	6
cell junction assembly	0.0108145	14	6
TRIF-dependent toll-like receptor signaling pathway	0.0108145	14	8
cellular lipid metabolic process	0.0116788	25	7
axon guidance	0.0138091	81	9
nucleotide-binding domain leucine rich repeat containing receptor signaling pathway	0.0164205	10	7
nervous system development	0.0191531	81	9
phosphatidylinositol biosynthetic process	0.0198074	15	8
termination of RNA polymerase II transcription	0.0201679	11	7
toll-like receptor 9 signaling pathway	0.020841	14	8
nucleotide-binding oligomerization domain containing signaling pathway	0.0231179	7	6
transcription from RNA polymerase II promoter	0.024233	110	10
cellular component disassembly involved in execution phase of apoptosis	0.0245276	10	6
G2/M transition of mitotic cell cycle	0.0245276	28	7
mRNA 3'-end processing	0.0272518	10	7
protein N-linked glycosylation via asparagine	0.0272518	19	7
G1/S transition of mitotic cell cycle	0.0272518	35	9
negative regulation of type I interferon production	0.0289402	9	6
MyD88-independent toll-like receptor signaling pathway	0.0289402	14	8
stress-activated MAPK cascade	0.0292475	12	8
regulation of RNA biosynthetic process	0.0292475	17	9
muscle cell differentiation	0.0304512	13	6
in utero embryonic development	0.0313419	67	9
3'-phosphoadenosine 5'-phosphosulfate metabolic process	0.0316692	6	4
apoptotic signaling pathway	0.0363975	26	8
regulation of cardiac muscle contraction by regulation of the release of sequestered calcium ion	0.039321	8	7
innate immune response	0.0413895	111	10
chromatin organization	0.0413944	24	9
vitamin metabolic process	0.0435573	14	8
regulation of transcription from RNA polymerase II promoter in response to hypoxia	0.0445745	7	4
glutamate secretion	0.0445745	8	7
intrinsic apoptotic signaling pathway	0.0492334	15	7

## Sheet: GO_CategoriesUnion
Supplementary Table S13B. Summary of the "Gene Ontology - Biological Process" enriched functional terms associated with the genes linked to the miRNAs up-regulated in the LB obtained from HCV/HIV co-infected patients vs. HCV mono-infected patients applying a a posteriori method (Categories Union).
GO Category	p-value	#genes	#miRNAs
cellular protein modification process	0	329	4
biosynthetic process	0	557	5
cellular nitrogen compound metabolic process	0	831	7
gene expression	3.07854e-12	93	4
neurotrophin TRK receptor signaling pathway	1.13053e-11	57	4
Fc-epsilon receptor signaling pathway	4.77153e-07	32	3
biological_process	5.96094e-07	1088	2
synaptic transmission	0.000836256	40	2
epidermal growth factor receptor signaling pathway	0.000861328	27	2
symbiosis encompassing mutualism through parasitism	0.00247238	54	2
response to stress	0.00397043	200	2
transcription DNA-templated	0.00401056	251	3
catabolic process	0.00433595	167	2
cell death	0.00484526	101	2
fibroblast growth factor receptor signaling pathway	0.00486444	26	2
cell-cell signaling	0.00541065	38	1
viral process	0.00546429	48	2
phosphatidylinositol-mediated signaling	0.015355	22	2
transcription initiation from RNA polymerase II promoter	0.0157102	29	2
Fc-gamma receptor signaling pathway involved in phagocytosis	0.0189164	5	1
cellular component assembly	0.0270515	79	1

## Sheet: KEGG_GenesUnion
Supplementary Table S13C. Summary of the "Kyoto Encyclopedia of Genes and Genomes" enriched functional terms of the genes associated with the miRNAs up-regulated in the LB obtained from HCV/HIV co-infected patients vs. HCV mono-infected patients applying a a priori method (Genes Union).
KEGG pathway	p-value	#genes	#miRNAs
Glioma	2.3973e-05	24	8
Prostate cancer	0.000262443	32	8
Ras signaling pathway	0.00140799	55	9
Axon guidance	0.00219453	36	8
Proteoglycans in cancer	0.00219453	47	10
Melanoma	0.00281181	24	8
Lysine degradation	0.00496205	14	9
Estrogen signaling pathway	0.00496205	26	9
Endometrial cancer	0.00496205	18	9
Regulation of actin cytoskeleton	0.00496205	58	10
Signaling pathways regulating pluripotency of stem cells	0.00512162	38	8
Long-term potentiation	0.00684935	23	9
Chronic myeloid leukemia	0.00830547	22	8
Pathways in cancer	0.00830547	87	9
Hippo signaling pathway	0.00848951	37	9
Transcriptional misregulation in cancer	0.0099527	47	9
Long-term depression	0.0102082	19	8
Thyroid hormone signaling pathway	0.0102082	26	8
Neurotrophin signaling pathway	0.0102082	34	9
Renin-angiotensin system	0.0124578	7	5
Thyroid hormone synthesis	0.0124578	15	6
Non-small cell lung cancer	0.0191853	18	7
AMPK signaling pathway	0.0209676	30	7
Wnt signaling pathway	0.0237603	35	9
Circadian rhythm	0.0288632	12	5
Thyroid cancer	0.0288632	9	5
ErbB signaling pathway	0.0313813	26	8
Adherens junction	0.0313813	21	8
Adrenergic signaling in cardiomyocytes	0.0323128	34	9
Amphetamine addiction	0.035263	17	6
Glutamatergic synapse	0.035263	26	10
Oxytocin signaling pathway	0.035412	39	10
Rap1 signaling pathway	0.0386877	48	9
Acute myeloid leukemia	0.0418681	17	8
FoxO signaling pathway	0.0475611	33	8
Colorectal cancer	0.0475611	18	9

## Sheet: KEGG_PathwaysUnion
Supplementary Table S13D. Summary of the "Kyoto Encyclopedia of Genes and Genomes" enriched functional terms associated with the miRNAs up-regulated in the LB obtained from HCV/HIV co-infected patients vs. HCV mono-infected patients aplplying a a posteriori method (Patways Union).
KEGG Pathways	p-value	#genes	#miRNAs
Metabolism of xenobiotics by cytochrome P450	1.32963e-06	2	1
Thyroid hormone synthesis	0.00225901	5	1
Amphetamine addiction	0.0039677	7	2
Adherens junction	0.0183512	2	1
Thyroid hormone signaling pathway	0.0225286	10	2
Lysine degradation	0.0228177	6	2
Proteoglycans in cancer	0.0340692	19	2
Glioma	0.0413549	14	2
