# Supplementary material for: Reinfection of Transplanted Livers in HCV- and HCV/HIV-Infected Patients Is Characterized by a Different MicroRNA Expression Profile
Source: Cells. 2022 Feb 16;11(4):690. doi: 10.3390/cells11040690 (PMC8869900; doi:10.3390/cells11040690)
Supplement: Supplementary file 1 [file cells-11-00690-s001.zip › cells-1549615-supplementary/Supplementary Table S14.xlsx]

## Sheet: GO_GenesUnion
Supplementary Table S14A. Summary of the "Gene Ontology - Biological Process" enriched functional terms associated with the genes linked to the miRNAs down-regulated in HCV/HIV co-infected patients vs. HCV mono-infected patients, applying a a priori method (Genes Union).
GO Category	p-value	#genes	#miRNAs
cellular nitrogen compound metabolic process	2.70931e-25	373	5
biosynthetic process	5.80064e-16	307	5
extracellular matrix disassembly	4.7158e-15	29	3
extracellular matrix organization	2.03535e-14	60	4
collagen catabolic process	2.36436e-12	24	2
cellular protein modification process	9.9277e-11	183	5
Fc-epsilon receptor signaling pathway	1.40632e-10	26	5
neurotrophin TRK receptor signaling pathway	1.51419e-08	31	5
gene expression	4.33054e-08	53	5
catabolic process	3.22261e-07	148	5
blood coagulation	7.41445e-06	43	5
symbiosis encompassing mutualism through parasitism	7.94617e-06	46	4
phosphatidylinositol-mediated signaling	1.67e-05	21	5
platelet activation	1.91965e-05	25	5
viral process	3.78319e-05	40	4
NLS-bearing protein import into nucleus	5.09794e-05	8	4
epidermal growth factor receptor signaling pathway	5.09794e-05	25	5
fibroblast growth factor receptor signaling pathway	0.000114124	24	5
cellular component assembly	0.000206227	97	5
nervous system development	0.00060573	46	5
biological_process	0.000701355	1081	5
collagen fibril organization	0.000872716	15	3
small molecule metabolic process	0.00095762	151	5
response to stress	0.00388174	152	5
intracellular transport of virus	0.00395764	5	3
macromolecular complex assembly	0.00395764	65	5
membrane organization	0.0051474	45	5
transcription DNA-templated	0.00628053	180	5
platelet degranulation	0.00657472	10	3
cellular protein metabolic process	0.00890175	33	4
glycosaminoglycan metabolic process	0.0121109	12	4
cytoskeleton organization	0.0121109	55	5
cellular response to amino acid stimulus	0.0122089	13	4
synaptic transmission	0.0179664	34	5
axon guidance	0.0209737	40	5
DNA metabolic process	0.024814	57	5
cell death	0.024814	65	5
sulfur compound metabolic process	0.0264903	25	5
nucleocytoplasmic transport	0.0352036	32	5
regulation of transcription from RNA polymerase II promoter in response to hypoxia	0.038739	5	3
DNA demethylation	0.0401928	6	3
regulation of insulin secretion	0.0452995	13	4
cell-cell signaling	0.0474966	48	5
protein complex assembly	0.0474966	54	5
water-soluble vitamin metabolic process	0.0482018	8	3
positive chemotaxis	0.0482018	10	3

## Sheet: GO_CategoriesUnion
Supplementary Table S14B. Summary of the "Gene Ontology - Biological Process" enriched functional terms associated with the genes linked to the miRNAs down-regulated in the LB obtained from HCV/HIV co-infected patients vs. HCV mono-infected patients applying a a posteriori method (Categories Union).
GO Category	p-value	#genes	#miRNAs
cellular nitrogen compound metabolic process	0	363	4
extracellular matrix disassembly	1.88738e-15	26	1
extracellular matrix organization	9.99201e-14	44	1
collagen catabolic process	1.52656e-13	23	1
biosynthetic process	5.10389e-10	299	4
cellular protein modification process	8.88723e-06	124	2
catabolic process	1.97154e-05	84	1
Fc-epsilon receptor signaling pathway	0.00010859	13	1
gene expression	0.000918827	35	2
neurotrophin TRK receptor signaling pathway	0.00193163	19	2
nervous system development	0.00495913	29	1
platelet activation	0.00536011	16	2
collagen fibril organization	0.00625069	13	1
blood coagulation	0.010978	15	1
cellular component assembly	0.015837	32	1
platelet degranulation	0.0201953	9	2
biological_process	0.0215302	512	1
symbiosis encompassing mutualism through parasitism	0.0251907	35	2
NLS-bearing protein import into nucleus	0.0275492	4	1
epidermal growth factor receptor signaling pathway	0.0290216	13	1
phosphatidylinositol-mediated signaling	0.033671	10	1
glycosaminoglycan metabolic process	0.0460804	10	1

## Sheet: KEGG_GenesUnion
Supplementary Table S14C. Summary of the "Kyoto Encyclopedia of Genes and Genomes" enriched functional terms of the genes associated with the miRNAs down-regulated in the LB obtained from HCV/HIV co-infected patients vs. HCV mono-infected patients applying a a priori method (Genes Union).
KEGG pathway	p-value	#genes	#miRNAs
ECM-receptor interaction	2.98949e-90	21	3
Amoebiasis	2.70391e-10	21	3
Protein digestion and absorption	7.0658e-08	26	2
Lysine degradation	6.54207e-07	9	3
Mucin type O-Glycan biosynthesis	6.8448e-07	5	4
Focal adhesion	2.15562e-06	39	5
PI3K-Akt signaling pathway	8.7923e-06	52	5
Thyroid hormone signaling pathway	0.00223336	17	5
Platelet activation	0.0033042	20	4
Melanoma	0.0033042	16	4
Renal cell carcinoma	0.00391109	12	4
Small cell lung cancer	0.011157	16	3
Glioma	0.0202487	10	3
Glycosaminoglycan biosynthesis - heparan sulfate / heparin	0.0266099	3	2
mTOR signaling pathway	0.0266099	12	4
Pathways in cancer	0.030978	46	5
Proteoglycans in cancer	0.0324698	21	4
Choline metabolism in cancer	0.0338038	17	5
Maturity onset diabetes of the young	0.0341331	4	2

## Sheet: KEGG_PathwaysUnion
Supplementary Table S14D. Summary of the "Kyoto Encyclopedia of Genes and Genomes" enriched functional terms associated with the miRNAs down-regulated in the LB obtained from HCV/HIV co-infected patients vs. HCV mono-infected patients aplplying a a posteriori method (Patways Union).
KEGG Pathways	p-value	#genes	#miRNAs
ECM-receptor interaction	0	18	1
Amoebiasis	2.03415e-12	20	1
Mucin type O-Glycan biosynthesis	5.29239e-08	2	1
Protein digestion and absorption	8.05327e-07	23	1
Focal adhesion	0.000669867	28	1
Glycosaminoglycan biosynthesis - heparan sulfate / heparin	0.00128698	3	2
Lysine degradation	0.00178915	6	1
PI3K-Akt signaling pathway	0.00278962	33	1
Glioma	0.0199042	9	1
Small cell lung cancer	0.0317046	15	1
Glycosphingolipid biosynthesis - lacto and neolacto series	0.0371686	2	1
