# Supplementary material for: Reinfection of Transplanted Livers in HCV- and HCV/HIV-Infected Patients Is Characterized by a Different MicroRNA Expression Profile
Source: Cells. 2022 Feb 16;11(4):690. doi: 10.3390/cells11040690 (PMC8869900; doi:10.3390/cells11040690)
Supplement: Supplementary file 1 [file cells-11-00690-s001.zip › cells-1549615-supplementary/Supplementary Table S2.xlsx]

## Sheet: HCV_monoinf_VS_Control
Supplementary Table S2A. List of differentially expressed miRNAs profiled in HCV mono-infected versus healthy subjects. Only transcripts significantly up-regulated (n=21) or down-regulated (n=15) are shown (abs(log2FC)≥1.5, padj<0.05). Values are ordered by decreasing log2FC.
miRNA_id	log2FoldChange	pval	padj
hsa-miR-18a-5p MIMAT0000072 Homo sapiens miR-18a-5p	≥ 20	0	0.025
hsa-miR-382-3p MIMAT0022697 Homo sapiens miR-382-3p	≥ 20	0	0.025
hsa-miR-651-5p MIMAT0003321 Homo sapiens miR-651-5p	≥ 20	0.002	0.046
hsa-miR-655-3p MIMAT0003331 Homo sapiens miR-655-3p	≥ 20	0.001	0.039
hsa-miR-301a-3p MIMAT0000688 Homo sapiens miR-301a-3p	7.234	0	0.005
hsa-let-7g-3p MIMAT0004584 Homo sapiens let-7g-3p	7.2	0	0.015
hsa-miR-100-3p MIMAT0004512 Homo sapiens miR-100-3p	6.409	0	0.017
hsa-miR-409-5p MIMAT0001638 Homo sapiens miR-409-5p	6.109	0	0.011
hsa-miR-374a-3p MIMAT0004688 Homo sapiens miR-374a-3p	6.056	0	0.003
hsa-miR-19a-3p MIMAT0000073 Homo sapiens miR-19a-3p	5.853	0	0.005
hsa-miR-19b-3p MIMAT0000074 Homo sapiens miR-19b-3p	5.433	0	0.005
hsa-miR-142-5p MIMAT0000433 Homo sapiens miR-142-5p	5.032	0	0.008
hsa-miR-582-5p MIMAT0003247 Homo sapiens miR-582-5p	5.022	0.001	0.037
hsa-miR-429 MIMAT0001536 Homo sapiens miR-429	4.885	0.001	0.035
hsa-miR-660-5p MIMAT0003338 Homo sapiens miR-660-5p	4.703	0	0.015
hsa-miR-21-5p MIMAT0000076 Homo sapiens miR-21-5p	4.665	0.001	0.039
hsa-miR-542-3p MIMAT0003389 Homo sapiens miR-542-3p	4.59	0.001	0.039
hsa-miR-142-3p MIMAT0000434 Homo sapiens miR-142-3p	4.565	0.001	0.039
hsa-miR-101-3p MIMAT0000099 Homo sapiens miR-101-3p	3.914	0.001	0.035
hsa-miR-501-3p MIMAT0004774 Homo sapiens miR-501-3p	3.875	0.001	0.035
hsa-miR-30e-5p MIMAT0000692 Homo sapiens miR-30e-5p	3.673	0.002	0.049
hsa-let-7d-3p MIMAT0004484 Homo sapiens let-7d-3p	-3.61	0.002	0.045
hsa-miR-423-3p MIMAT0001340 Homo sapiens miR-423-3p	-3.668	0.002	0.045
hsa-miR-193a-5p MIMAT0004614 Homo sapiens miR-193a-5p	-3.951	0.001	0.036
hsa-miR-483-5p MIMAT0004761 Homo sapiens miR-483-5p	-4.015	0.002	0.046
hsa-miR-423-5p MIMAT0004748 Homo sapiens miR-423-5p	-4.094	0.001	0.035
hsa-miR-92b-3p MIMAT0003218 Homo sapiens miR-92b-3p	-4.14	0.001	0.027
hsa-miR-193b-5p MIMAT0004767 Homo sapiens miR-193b-5p	-4.585	0.001	0.039
hsa-miR-671-3p MIMAT0004819 Homo sapiens miR-671-3p	-4.712	0	0.011
hsa-miR-486-5p MIMAT0002177 Homo sapiens miR-486-5p	-4.768	0.002	0.046
hsa-miR-125a-5p MIMAT0000443 Homo sapiens miR-125a-5p	-4.907	0	0.009
hsa-miR-210-5p MIMAT0026475 Homo sapiens miR-210-5p	-4.907	0.002	0.046
hsa-miR-486-3p MIMAT0004762 Homo sapiens miR-486-3p	-4.963	0.002	0.045
hsa-miR-1247-5p MIMAT0005899 Homo sapiens miR-1247-5p	-5.195	0	0.025
hsa-miR-3605-3p MIMAT0017982 Homo sapiens miR-3605-3p	≤ -20	0.001	0.033
hsa-miR-4443 MIMAT0018961 Homo sapiens miR-4443	≤ -20	0.002	0.049

## Sheet: HCV-HIV_coinf_Vs_control
Supplementary Table S2B. List of differentially expressed miRNAs profiled in HCV/HIV co-infected versus healthy subjects. Only transcripts significantly up-regulated (n=5) or down-regulated (n=3) are shown (abs(log2FC)≥1.5, padj<0.05). Values are ordered by decreasing log2FC.
miRNA_id	log2FoldChange	pval	padj
hsa-miR-301a-3p MIMAT0000688 Homo sapiens miR-301a-3p	6.858	0	0.005
hsa-miR-142-5p MIMAT0000433 Homo sapiens miR-142-5p	5.029	0	0.004
hsa-miR-19a-3p MIMAT0000073 Homo sapiens miR-19a-3p	4.785	0	0.018
hsa-miR-222-3p MIMAT0000279 Homo sapiens miR-222-3p	4.409	0	0.01
hsa-miR-19b-3p MIMAT0000074 Homo sapiens miR-19b-3p	4.096	0	0.018
hsa-miR-193a-5p MIMAT0004614 Homo sapiens miR-193a-5p	-3.571	0.001	0.05
hsa-miR-671-3p MIMAT0004819 Homo sapiens miR-671-3p	-4.158	0	0.011
hsa-miR-486-3p MIMAT0004762 Homo sapiens miR-486-3p	≤ -20	0	0.005

## Sheet: HCV-HIV_coinf_Vs_HCV_monoinf
Supplementary Table S2C. List of differentially expressed miRNAs profiled in HCV/HIV co-infected versus HCV mono-infected subjects. Only transcripts significantly up-regulated (n=10) or down-regulated (n=5) are shown (abs(log2FC)≥1.5, p<0.005). Values are ordered by decreasing log2FC.
miRNA_id	log2FoldChange	pval	padj
hsa-miR-675-3p MIMAT0006790 Homo sapiens miR-675-3p	3.874	0.003	0.186
hsa-miR-1269b MIMAT0019059 Homo sapiens miR-1269b	3.773	0.005	0.233
hsa-miR-342-5p MIMAT0004694 Homo sapiens miR-342-5p	3.719	0.001	0.068
hsa-miR-7706 MIMAT0030021 Homo sapiens miR-7706	2.567	0	0.06
hsa-miR-30c-1-3p MIMAT0004674 Homo sapiens miR-30c-1-3p	2.426	0.004	0.233
hsa-miR-125a-5p MIMAT0000443 Homo sapiens miR-125a-5p	2.351	0	0.06
hsa-miR-423-5p MIMAT0004748 Homo sapiens miR-423-5p	2.129	0	0.06
hsa-miR-320a-3p MIMAT0000510 Homo sapiens miR-320a-3p	1.841	0.002	0.116
hsa-miR-486-5p MIMAT0002177 Homo sapiens miR-486-5p	1.778	0.001	0.086
hsa-miR-146a-5p MIMAT0000449 Homo sapiens miR-146a-5p	1.625	0.001	0.113
hsa-miR-660-5p MIMAT0003338 Homo sapiens miR-660-5p	-1.895	0.003	0.186
hsa-miR-29b-3p MIMAT0000100 Homo sapiens miR-29b-3p	-2.035	0.001	0.086
hsa-miR-374a-3p MIMAT0004688 Homo sapiens miR-374a-3p	-2.388	0	0.06
hsa-miR-409-5p MIMAT0001638 Homo sapiens miR-409-5p	-2.716	0	0.06
hsa-miR-190a-5p MIMAT0000458 Homo sapiens miR-190a-5p	-4.392	0.002	0.132
