# Supplementary material for: Reinfection of Transplanted Livers in HCV- and HCV/HIV-Infected Patients Is Characterized by a Different MicroRNA Expression Profile
Source: Cells. 2022 Feb 16;11(4):690. doi: 10.3390/cells11040690 (PMC8869900; doi:10.3390/cells11040690)
Supplement: Supplementary file 1 [file cells-11-00690-s001.zip › cells-1549615-supplementary/Supplementary Table S3.xlsx]

## Sheet: HCV_vs_CTRL_UP
Supplementary Table S3A. Target genes of the 21 miRNAs upregulated in liver biopsies obtianed from HCV mono-infected patients with respect to controls, as provided by the DIANA-microT-CDS algorithm
hsa-miR-18a-5p	hsa-miR-382-3p	hsa-miR-651-5p	hsa-miR-655-3p	hsa-miR-301a-3p	hsa-let-7g-3p	hsa-miR-100-3p	hsa-miR-409-5p	hsa-miR-374a-3p	hsa-miR-19a-3p	hsa-miR-19b-3p	hsa-miR-142-5p	hsa-miR-582-5p	hsa-miR-429	hsa-miR-660-5p	hsa-miR-21-5p	hsa-miR-542-3p	hsa-miR-142-3p	hsa-miR-101-3p	hsa-miR-501-3p	hsa-miR-30e-5p
ABCC2	ABCE1	ACADM	ABCC10	ABCA1	COL4A3BP	AAK1	ATP9B	ABI2	ABCA1	ABCA1	A1CF	AAK1	A1CF	ACOT11	ABCD3	ABCG2	AC012123.1	ABCA1	ABI2	AGO1
ABCC3	ABHD13	ACBD3	ABCD3	ABCB7	FZD7	ABHD10	BCL6B	ADCYAP1	ABCA5	ABCA5	ABCA1	ABHD10	ABAT	AFF3	ABHD12B	AC012215.1	ACSL4	ABCC5	ACVR1	AGO2
ABHD13	ABHD17B	ADAM18	ABI1	ABCC5	CAMTA1	ACTN2	BIVM	AEBP2	ABCB7	ABCB7	ABCB5	ABHD17B	ABCA1	AGO1	ACVR2A	ACAT1	ADAMTS3	ABHD17B	ACVR1C	AGO3
ADAMTS9	ABI2	AKAP2	ABI2	ABL2	IRS2	ACTR8	CASC10	AFF4	ABCC3	ABCC3	ABCD2	ABHD17C	ABHD10	AGPAT5	ADNP	ADAMTS19	AFF2	ABHD17C	ADAM10	A1CF
ADAT2	AC015987.2	ALDH1A1	ABRA	AC006455.1	POU2F1	ADAM23	CPSF6	AHI1	ABCC9	ABCC9	ABHD10	ABHD2	ABHD17B	AL353698.1	AKAP6	ADAMTSL5	AKAP6	ACTR2	ADAMTS3	ABCA12
ADCY4	ACVR1C	ANAPC7	AC005035.1	ACSL4	ACTB	AKAP5	DGKG	AKAP5	ABHD17C	ABHD17C	ABHD13	ABI2	ABI2	AMER2	ALX4	AGO1	AKIRIN2	ACVR1C	ADAMTS9	ABCC9
ADD3	ADAM23	ARFGEF1	AC023632.1	ACVR1	TANC1	AKIRIN1	DLGAP5	ALDH1A2	ABI2	ABI2	ABL2	ABL2	ABRA	AMN1	AP1AR	AHR	AL353791.1	ACVR2B	AFF2	ABCD2
AGFG1	AF131215.5	ATG12	AC140481.2	ADAM12	MAGI2	AKIRIN2	EPB41L3	ALG9	ABR	ABR	AC144568.2	ABTB2	AC006455.1	AOC3	AP3M1	AL136419.1	AL953854.2	ADAMTS17	AFF4	ABCG5
AJUBA	AGO3	ATG3	ACLY	ADAMTS18	TENM3	ANP32B	GNG12	ANKRD30B	AC015804.1	AC015804.1	ACADL	ACACA	AC023632.1	APOBEC3F	ARHGAP24	AL161915.1	AMOTL1	ADAMTS3	AGFG1	ABHD13
AKTIP	AGTPBP1	ATP11B	ACSL4	ADCY1	ZEB2	AP001652.1	GPM6A	ANKRD50	ACBD5	ACBD5	ACADSB	ACO2	AC107021.1	APOOL	ARHGEF7	ALCAM	ANK3	ADAMTS5	AKAP5	ABL1
AL139147.1	AHCYL1	BHLHE40	ACSL6	AGFG1	GSK3B	ARID2	GSK3B	ANO6	ACOX3	ACOX3	ACAT1	ACSL4	ACOT11	ARHGAP36	ARMCX1	ALDH1A2	ANKRD46	ADAMTSL3	ALDH1L2	ABL2
ALCAM	AICDA	BMPR1B	ADAM10	AGO1	KSR2	ARL4A	KDM4D	ANTXR1	ACSL4	ACSL4	ACIN1	ACSL6	ACTC1	ARL4C	ARMCX5	ALG14	ANKRD50	ADH5	AMDHD1	AC005035.1
ANKRD13C	AIFM1	BRAP	ADAMTS19	AGO3	NFKBIZ	ATF7IP	KIF1B	APBB2	ACSM6	ACSM6	ACSL6	ACVR1	ACTR6	ARMCX3	ASF1A	ALG2	ARHGEF2	ADRB1	AMER2	AC011897.1
ANKRD50	AKAP6	BRWD3	ADAMTS6	AGO4	RBM27	ATRN	MAP3K2	APOL6	ADAMTS18	ADAMTS18	ACTBL2	ACVR1B	ACVR1C	ATP5F1	ATP2B4	AMMECR1	ARID5B	AEBP2	ANKRD40	AC012215.1
AP3S2	AKIRIN1	BTC	ADD3	AKAP1	ERBB2IP	ATXN7L2	MPP5	ARL13B	ADAMTS6	ADAMTS6	ACVR1C	ACVR2B	ACVR2A	B3GALT5	ATXN10	ANGPT2	ARNTL	AFAP1	ANKRD50	AC104472.1
ASXL2	AKT3	C14orf142	ADH5	AKAP7	SWAP70	BANK1	NAIP	ARRDC3	ADCY1	ADCY1	ACVR2A	ADAM18	ACYP2	BRCA1	B3GAT2	ANXA7	ASH1L	AFF4	ANKRD66	ACAP2
ATL2	ALDH1A3	C3orf38	ADM	AL953854.2	TOB2	BCAR3	NOVA1	ASH2L	ADCY7	ADCY7	ACYP2	ADAM22	ADAM10	C11orf88	BCL11A	AP3D1	ATP2A2	AGA	ANO6	ACTC1
ATM	AMER1	C4orf26	AFF1	ALDH3A2	CDH2	BEX4	OPCML	ATAD2	ADCY9	ADCY9	ADAM22	ADAMTS5	ADAMTS3	CARHSP1	BCL11B	APBB2	ATP2B1	AGAP1	ANP32E	ACTN1
ATP13A4	ANKRD18B	C6orf47	AFF3	ALX4	EXT1	BHLHE41	PCDHB4	ATP1B4	ADIPOR2	ADIPOR2	ADAMTS1	ADRB1	ADAMTS4	CCDC38	BCL7A	APLF	ATP6V1G3	AGFG1	APAF1	ACTR1A
ATXN1	ANKRD55	C6orf62	AFF4	AMER1	LRP6	C14orf105	PNLIPRP3	ATPAF1	ADNP	ADNP	ADAMTS18	AEBP2	ADAMTS6	CD8A	BMPR2	ARFIP1	ATXN2	AGO3	APH1B	ACVR1
ATXN1L	ANP32E	CALM1	AGAP7	AMMECR1	MFSD1	C9orf131	PPARA	BDP1	ADRB1	ADRB1	ADAMTS5	AFAP1	ADD3	CDR2L	BNIP2	ARHGAP36	BACH2	AJAP1	ARFGEF2	ADAM12
BBX	AP1G1	CAMK2D	AGFG1	ANGEL2	GRB10	CARF	PUM1	BHMT	ADSS	ADSS	ADCYAP1	AGAP1	ADIPOQ	CHAT	BTG2	ARHGAP5	BAZ1A	AKAP11	ARHGEF15	ADAM18
BEND3	AP4E1	CAPS2	AGMO	ANKIB1	B3GNT9	CBFB	RIMKLB	BICD1	AEBP2	AEBP2	ADH5	AGO3	ADIPOR2	CHURC1-FNTB	C10orf12	ARHGEF26	BCL2L1	AKAP6	ARL6	ADAM19
BHLHE22	AP5M1	CBX5	AHCYL2	ANKRD13C	SLC30A5	CCDC132	RP11-181C3.1	BMPR2	AFF1	AFF1	AFF2	AGO4	AEBP2	CLEC2D	C11orf70	ARMC8	BICC1	AKT3	ASXL3	ADAM22
BRAF	APBB2	CCR2	AHDC1	ANKRD52	PHF20L1	CCDC71L	SAMD4B	BRWD1	AFTPH	AFTPH	AFF4	AGPS	AFF3	CLIC2	C11orf87	ASXL1	BNC2	AMER2	ATP11A	ADAMTS3
BRPF3	APC	CD84	AHR	ANXA4	RALGAPA1	CCT6A	SDPR	BTF3	AGFG1	AGFG1	AGO3	AKAP1	AFF4	CLIC5	C1orf112	ASXL2	BOD1	AMMECR1	ATXN1	ADAMTS9
BRWD1	ARFGEF2	CDCP1	AHRR	AP3M1	ARL8A	CEP97	SLC6A5	C10orf126	AGO1	AGO1	AGO4	AKAP13	AGAP1	CNGA3	C1orf143	ATG4A	BRWD3	ANK3	ATXN1L	ADRA1D
BRWD3	ARHGAP42	CDY2B	AK4	AP4E1	MED13L	CHAC2	SLCO5A1	C10orf40	AGPAT5	AGPAT5	AGTPBP1	AKIRIN2	AGFG1	COG6	C7	ATP6V0A2	C16orf70	ANKIB1	BCL11A	ADRA2A
BTG3	ARHGEF35	CHRDL1	AKAP6	APCDD1	ZFAND5	CLN5	SLITRK4	C11orf44	AK4	AK4	AHCYL2	AL357673.1	AGO3	CXXC4	CADM2	ATP8A2	C18orf25	ANKRD17	BNC2	ADRB2
BTN1A1	ARL13B	COL25A1	AKIRIN2	APPL1	LRRTM3	CNPY1	SRSF11	C11orf87	ALG12	ALG12	AHR	ALCAM	AKT3	CYP20A1	CAGE1	ATXN1	C20orf194	ANKRD28	BNIP2	AFAP1L2
C17orf112	ATRNL1	CTNND2	AL078585.1	ARAP2	ROCK1	CNST	STAG2	C12orf50	ALG2	ALG2	AK4	ALG13	AL353698.1	DCAF12	CALD1	B4GALT4	C5orf24	ANKRD50	BNIP3	AFF4
C17orf51	AZIN1	CYB5D1	AL353698.1	ARFIP1	SERPINB13	CREB5	TAOK1	C1orf143	AMMECR1L	AMMECR1L	AKAP11	AMMECR1	AL353791.1	DCBLD2	CASKIN1	BACH2	C6orf47	ANKS1A	BRWD3	AKAP10
C1orf21	B3GAT2	DDX52	AL353791.1	ARHGAP12	KAT6A	CTC-241N9.1	TBC1D15	C8orf31	ANGEL2	ANGEL2	AKAP6	ANK3	AL953854.2	DGKE	CCDC34	BCL11A	C7orf63	ANO1	C3orf58	AL137145.1
C22orf31	B4GALT4	DERA	AL953854.2	ARHGAP19	STXBP5L	CXorf24	UBE2L3	CACNA2D1	ANKIB1	ANKIB1	AKAP7	ANKRD1	AMBRA1	DIAPH2	CCL1	BCL11B	C9orf72	AP1G1	C4orf36	ALG10B
C3orf49	B4GALT5	DOK6	AMMECR1L	ARHGAP21	RNF38	CYB5R4	USP47	CADM2	ANO1	ANO1	AL353698.1	ANKRD17	AMER2	DNAJC3	CCL20	BEAN1	CASK	AP1S3	C5orf49	ALG9
C5orf27	BBX	FAAH2	ANGPT1	ARHGEF12	ZNF827	CYTL1	USP53	CALM3	ANTXR1	ANXA7	AL353791.1	ANKRD6	AMFR	DST	CD47	BEST1	CCAR1	AP3S1	CADM1	ALPK3
C5orf30	BCAT1	FBXO3	ANK2	ARHGEF4	PGAP1	DDX21	USP9X	CASC5	ANXA7	AP1G1	AL953854.2	ANKS1A	AMMECR1L	DYRK1A	CDC25A	BHLHB9	CCDC6	APOBEC4	CAMK1D	AMER1
C9orf114	BHLHE22	FSTL1	ANKHD1	ARID4B	CADM2	DIAPH2	WDR19	CCDC152	AP1G1	AQP5	ALCAM	AP000708.1	AMOTL2	ELP2	CDH7	BIRC5	CCNJ	APP	CAMTA1	AMOTL1
CA12	BICD1	GLMN	ANKRD13C	ARL6IP1	FAM126B	DIS3	ZBTB34	CCDC169-SOHLH2	APPL1	ARC	ALG10	AP1G1	ANGEL2	EPAS1	CDX4	BNIP2	CCNT2	APPBP2	CBLL1	AMOTL2
CA13	BLMH	GNE	ANKRD28	ARL8B	GPHN	DIXDC1	ZIC3	CCDC178	AQP5	ARFIP1	AMMECR1	AP1S1	ANK3	EPSTI1	CHD9	BRK1	CD1D	ARAP2	CCDC141	ANKHD1
CAD	BNIP2	GSE1	ANKRD34B	ARRDC3	RP11-1105G2.3	DOCK3		CCDC58	ARC	ARHGAP11A	ANGPT2	APP	ANKRD13C	ERAP1	CHL1	BSDC1	CDC14A	ARFIP1	CCDC144NL	ANKRA2
CAMK2N1	BTBD10	GTPBP10	ANKRD36	ARX	PCDHA10	DPH6		CCNYL1	ARFIP1	ARHGAP32	ANGPTL5	AQP2	ANKRD28	ETV1	CLDN8	BTAF1	CDC25C	ARHGAP18	CCDC50	ANKRD17
CBX5	BTG1	GZMK	ANKRD44	ASAP1	ELAVL2	DPY19L2		CD84	ARHGAP11A	ARHGEF26	ANKIB1	AQP4	ANKRD40	EXOC1	CLHC1	C11orf30	CEP192	ARHGEF10	CCR1	ANKRD20A1
CCDC30	BTLA	IDE	ANKRD7	ASXL2	SH2B3	DST		CDC123	ARHGAP32	ARMC8	ANKRD17	ARF1	ANKRD6	FABP2	CNKSR3	C18orf25	CFL2	ARHGEF3	CCSER1	ANKRD20A2
CCND2	C12orf4	IRAK3	AP1S3	ATP11A	SDC3	DZIP3		CDYL2	ARHGEF26	ARPP19	ANTXR2	ARHGAP10	AP1S2	FAM83A	CNOT6	C1GALT1	CHRNE	ARHGEF38	CD274	ANKRD20A3
CDC42	C18orf25	ISPD	APOBEC3B	ATP6AP2	NDNF	E2F3		CELF2	ARMC8	ARRDC3	AP1G1	ARHGAP42	APAF1	FBXO28	CNOT8	C20orf202	CLCN5	ARID2	CDC37	ANKRD20A4
CDK19	C1QL3	ITCH	AQP11	ATP6V0D1	ARHGAP11A	EBF1		CEP78	ARPP19	ARRDC4	AP4E1	ARHGDIB	APC	FBXO43	CNTFR	C2orf88	CLDN12	ARID4B	CDK12	ANKRD66
CENPC	C2CD4A	KIAA0391	ARAF	ATP6V1C1	PAM	EIF3D		CHTOP	ARRDC3	ASAP2	APCDD1	ARHGEF38	ARHGAP19	FGF16	COL4A1	C3orf14	CLIC4	ARID5B	CDK17	ANO4
CEP68	C5orf30	KIAA1671	ARFIP1	ATXN1	ADRBK2	EIF4E2		CMC1	ARRDC4	ASB7	APPBP2	ARID2	ARHGAP20	FOLH1	COX6C	C3orf35	CLOCK	ARNTL2	CDK6	AP1B1
CEP85L	C6orf62	KLLN	ARHGAP28	ATXN3	LPHN2	ELSPBP1		CNPY1	ASAP2	ASIC4	APPL1	ARID4B	ARHGAP6	G3BP2	CPEB3	C5orf15	CNIH4	ASPN	CIT	AP1S2
CGGBP1	C7orf63	KPNA3	ARHGAP42	ATXN7L1	IP6K1	EMB		CNTN1	ASB7	ASNA1	ARAP2	ARID5B	ARHGEF10	GABRA2	CREB5	C6orf120	CNTNAP3B	ASXL3	CLDN11	AP3S1
CHRM2	CA3	KRTCAP3	ARHGAP5	B4GALNT3	RFX4	EMC10		COBL	ASIC4	ASXL2	ARHGAP20	ARNT	ARHGEF17	GALNT1	CREBRF	C6orf47	COPG1	ATAD2B	CLEC4D	AP4E1
COMMD2	CACNB4	LGALS8	ARHGEF17	B4GALT5	TENM1	ENAH		COL14A1	ASNA1	ATF2	ARHGAP28	ARPC4	ARID2	GALNT7	CREG2	C9orf38	CPE	ATP1B1	CLIC4	APBA1
CREBL2	CALCOCO2	LUZP2	ARHGEF26	BAHD1	KLF15	EPS8L3		COMMD8	ASXL2	ATG14	ARHGEF12	ASAP2	ARID4A	GDA	CSRNP3	CA10	CPEB2	ATP1B2	CNN3	APC
CRIM1	CAMK1D	MBOAT2	ARID2	BAI3	ZNF19	ERVFRD-1		COX7A2	ATF2	ATG16L1	ARID2	ASPN	ARIH1	GORASP1	CSTF3	CA13	CPLX4	ATP2B1	COL12A1	APPL2
CTDSPL	CAMK4	MED1	ARID4B	BARHL2	STK4	ESPL1		CPSF6	ATG14	ATP10A	ARID4B	ATAD2B	ARIH2	GPR141	DAZL	CA6	CRIPT	ATP2B2	COPS2	AR
CTGF	CASC5	MEMO1	ARL5A	BBX	ATP2B2	ESRRG		CREBBP	ATG16L1	ATP1A2	ARL5A	ATF2	ARL15	GRIN2B	DCAF7	CACUL1	CUL5	ATP5G2	CPEB2	ARFIP1
CYP4F11	CASD1	MIPOL1	ARPP19	BCL11A	DGKA	ETV5		CSNK1G3	ATP10A	ATP2B2	ARL5B	ATG7	ARL2BP	GULP1	DLGAP1	CAPRIN1	CUZD1	ATRX	CREB5	ARHGAP26
DAAM2	CASP7	MOB4	ARPP21	BCL2L11	TTBK2	EXD2		CSPP1	ATP1A2	ATP2C1	ARMC8	ATL2	ARL3	HAO1	DUSP8	CAPS2	CXADR	ATXN1	CSDE1	ARHGAP29
DAD1	CAV2	NFYB	ASCL1	BHLHE41	RAI1	FAM173B		CTTNBP2	ATP2B2	ATP6V1B2	ARNTL2	ATP11B	ARL5A	HAS3	E2F3	CBX5	DCTN6	ATXN1L	CSNK1A1	ARHGEF6
DCAF7	CCDC138	ODF2L	ASH1L	BMPR2	HOXA1	FAM92A1		CYB5D1	ATP2C1	ATRX	ARSB	ATP1B1	ARPP21	HIF1A	EGLN1	CBX6	DCUN1D4	BACH2	CTDSPL2	ARID1A
DCP2	CCDC147	PALM2-AKAP2	ASXL2	BPTF	MEA1	FBRS		DACH2	ATP6V1B2	ATXN1	ART4	ATP1B2	ASAP1	HIPK1	ELF2	CCDC127	DIRC2	BAZ2B	CTTN	ARID3A
DCUN1D4	CCDC178	PAPPA	ATAD2	BRWD1	PCDHA7	FEM1C		DCDC1	ATRX	ATXN1L	ARX	ATP2A2	ASH1L	HNRNPU	ENAH	CCDC144NL	DMTF1	BBX	CUX1	ARID4A
DENND3	CCDC25	PCLO	ATAD5	BRWD3	TCF4	FGFR1OP		DCTN6	ATXN1	ATXN7	ASAH2	ATP2B1	ATAD2B	ICE1	ERP44	CCDC43	DNAJB4	BCL2L11	DCLK1	ARID4B
DENND4C	CCDC50	PDE1A	ATF2	BTAF1	ARL10	FIGN		DNAJC10	ATXN10	ATXN7L1	ASCC3	ATP5E	ATMIN	IFT57	EXPH5	CCDC53	EGR2	BCL9	DDX3X	ARID5B
DICER1	CCNT1	PI15	ATM	BTBD3	SETBP1	FLG		DOK6	ATXN1L	BACE1	ASCL1	ATP6V0E1	ATP11B	IRS1	FAM107B	CCDC71L	EIF2A	BCLAF1	DGKH	ARL10
DIRAS2	CD109	PIEZO2	ATMIN	BTG1	ZNF10	FNDC3A		DPP10	ATXN7	BAMBI	ASTN2	ATP9A	ATP11C	JPH1	FAM13A	CCNB1IP1	EP400	BEGAIN	DIAPH2	ARL4A
DNHD1	CD274	PLAA	ATP13A3	C12orf75	SOX11	FXR1		DPP4	ATXN7L1	BBX	ATAD2	ATRX	ATP2B1	KBTBD8	FAM3C	CCNT1	ERC1	BEND7	DMD	ARL6IP6
DSC1	CD47	PPP3CA	ATP5G2	C16orf70	SLC25A12	FZD5		DST	BACE1	BCL2L11	ATL3	ATXN1	ATXN1	KCNJ2	FAM63B	CD302	EREG	BICC1	DNMT1	ARL8B
DSG4	CDC5L	PRDM5	ATXN7L1	C18orf25	WWP1	GNAS		DTWD1	BAMBI	BCL3	ATP11A	AUTS2	B3GALTL	KCNMB2	FASLG	CDC14B	FAM114A1	BICD2	DOK6	ASAP1
EFS	CDK8	PRLR	B3GNT1	C3orf58	HOXA4	GOLGA5		EIF1AX	BBX	BEND3	ATP11B	AXIN2	B3GNT1	KIAA1324L	FBXO28	CDC42BPA	FAM127A	BLOC1S6	DPP10	ASB2
ELK4	CDRT4	PSMA1	B4GALT6	C5orf30	VANGL1	GPBP1		EIF3A	BCL2L11	BEND4	ATP13A3	AZIN1	B3GNT2	KIF3A	FGF18	CDK17	FAM208B	BMP2K	DSCAM	ASB4
ENC1	CEBPB	PTPN3	BAAT	C7orf60	GTF3C4	GPR176		ELOVL7	BCL3	BICD1	ATP1B1	BACH2	B4GALT6	KLF3	FILIP1L	CECR6	FBXO28	BMPR1B	EIF4E	ASXL3
EPB41L1	CEP170	PUM1	BBX	CALM2	PCDH20	GPRIN3		ENDOD1	BEND3	BLCAP	ATP2B1	BAZ1A	BAG5	KLK2	FNIP2	CHD6	FBXO3	BNIP2	ELAVL2	ATAD2B
EPHA7	CFTR	RANBP2	BCL6	CAMSAP2	PTCH1	GSDMA		EPT1	BEND4	BMPR2	ATP2C1	BCL11B	BAG6	KPNA4	FRMD3	CHM	FGF23	BRAF	ELAVL4	ATF1
ERI1	CHM	RBMXL1	BHMT	CAMTA1	MSH3	HELZ		ERC2	BICD1	BNC2	ATP6V1A	BCL2L11	BAP1	LAMC2	FRS2	CLCN2	FGF9	BRPF1	EML6	ATG12
ERICH3	CLLU1	RFWD2	BICD1	CAND1	HVCN1	HIPK1		ERCC6	BLCAP	BNIP2	ATP7A	BCLAF1	BAZ2B	LANCL3	G2E3	CLEC4C	FKBP10	BTAF1	ENPP4	ATG2B
ESR1	CLMN	RNF103	BIRC3	CANX	NPLOC4	HNRNPH1		ERMN	BMPR2	BRWD1	ATRX	BICC1	BDNF	LDLRAD4	GABRB2	CLEC5A	FNDC3A	BTBD3	EPHA5	ATG5
ETV6	CLOCK	RP11-159G9.5	BIRC6	CASD1	LMX1A	HOXA9		ESR1	BNC2	BRWD3	ATXN3	BMP10	BDP1	LEPR	GATAD2B	CLU	FNTB	BZW1	ETF1	ATL2
EYA4	CLSTN2	RP11-204N11.1	BLOC1S5-TXNDC5	CBFB	PCDHA13	HPS4		EYS	BNIP2	BTAF1	ATXN7L2	BMPR1B	BET1	LIFR	GID4	CMPK1	FOXD4L3	C10orf107	EXD3	ATL3
FAM136A	CLVS2	SEC11C	BMPR2	CBLB	FLRT3	HRK		FADD	BRWD1	BTF3L4	AXIN2	BNIP2	BICC1	LIMCH1	GIPC3	CNNM4	FOXD4L6	C10orf12	EXOC5	ATP11B
FAM195A	CMTR2	SHOC2	BNIP2	CCDC126	HOOK3	ICE2		FAM153A	BRWD3	BTG1	B4GALT4	BOLL	BICD1	LIPC	GLCCI1	CNTD1	FOXO4	C10orf88	FAM126B	ATP2B1
FAM3C	CNIH1	SIK2	BOLL	CCDC6	LRRC8B	IER5		FAM153B	BTAF1	C10orf71	BAI3	BRAF	BLM	LMTK2	GLIS2	COLGALT2	FXC1	C11orf30	FAM178A	ATP2B2
FAM73A	CNOT6	SLC14A1	BPTF	CCNG2	CACNB4	IRF2		FGF7	BTF3L4	C11orf30	BARD1	BRD3	BMI1	LYPLA1	GLYR1	COPS7A	GAB1	C19orf73	FBN2	ATP8A1
FAM8A1	CNOT6L	SLC36A4	BRAF	CCT6A	USP31	ITGAM		FKBP14	BTG1	C11orf96	BBX	BRPF1	BNC2	MAP1A	GPR64	COX15	GAS2L3	C1orf21	FIGN	ATP8B1
FAM9B	CNTLN	SLC6A5	BRIP1	CD69	TCF7L2	ITPRIPL2		FRYL	C10orf71	C14orf37	BCL11A	BTAF1	BPTF	ME2	GTPBP10	CREB5	GHR	C1orf52	FLRT2	ATRN
FANCI	COBLL1	SLFN5	BTAF1	CDADC1	ZYG11B	JADE1		FSD1L	C11orf30	C16orf52	BHLHE22	BZW1	BPY2	MED8	HBP1	CREBRF	GNAQ	C20orf194	FOS	ATXN1
FBXL5	COG3	SLITRK1	BTLA	CDC37L1	ACVR1B	JAM2		FSD2	C11orf96	C16orf62	BICC1	C12orf60	BPY2B	MIER1	HIPK3	CREG1	GNB2	C22orf42	FRS2	AUNIP
FCHSD2	COL4A4	SMARCA1	C11orf58	CDH20	HCG27	KCNE4		FUT9	C14orf37	C16orf70	BICD1	C16orf52	BPY2C	MORC4	HRK	CSRNP3	GPR137C	C2orf49	G3BP1	AVEN
FER	COMMD3-BMI1	SORCS1	C11orf71	CDK19	ANTXR1	KCNIP4		GALNT3	C16orf52	C17orf80	BLOC1S5-TXNDC5	C16orf87	BRCA1	MTSS1	IL12A	CST6	GVQW1	C3orf38	GABARAPL2	AVL9
FGF1	COMMD6	TCF25	C11orf87	CDK5R1	PCDHA1	KCNJ2		GAN	C16orf62	C20orf194	BMP2	C19orf82	BRIP1	NRCAM	IL6R	CTCF	HAUS3	C3orf58	GAN	AZIN1
FNBP1	COPS2	TMED5	C11orf88	CDKN1A	TSC22D1	KIAA1244		GEN1	C16orf70	C2CD5	BMP2K	C1orf21	BRWD1	NUFIP1	IRAK1BP1	CTLA4	HEATR5A	C6ORF174	GLCCI1	B3GALT5
FNDC3A	CORO2A	TMEM215	C15orf54	CDS1	HHIP	KMT2A		GID4	C17orf80	C2orf42	BMP5	C1orf95	BRWD3	OPCML	JAG1	CXorf40A	HECTD1	C7orf60	GPATCH2L	B3GNT5
FNDC3B	CP	TMPRSS11A	C17orf112	CENPO	C19orf73	KPNA4		GIGYF2	C20orf194	C3orf70	BMPR1A	C20orf194	BTF3L4	OR12D3	KBTBD6	CYP2C9	HGS	C8orf4	GPM6A	B4GALT4
FOXP2	CPM	TP53TG3D	C18orf32	CEP170	RSF1	KYNU		GIN1	C2CD5	C6orf136	BMPR2	C2orf49	C10orf91	OTOR	KBTBD7	DBT	HHIP	C8orf76	GPM6B	BAHD1
FRS2	CRB1	UBE2W	C18orf63	CEP55	OGT	LAPTM5		GLRB	C2orf42	C6orf222	BNC2	C2orf73	C11orf58	PAG1	KCNJ10	DCBLD2	HMGA1	C9orf41	GPR63	BAZ1A
FRYL	CREBZF	UBN2	C2orf69	CFL2	DUSP12	LARP4B		GOLGA4	C3orf70	C8orf4	BNIP2	C3orf14	C11orf87	PCDH9	KDM7A	DCUN1D1	HSPA1B	C9orf72	GPX3	BAZ2B
G6PC3	CSMD3	USP9X	C2orf88	CHD9	FLI1	LEF1		GOLGB1	C6orf136	CA4	BRD1	C4orf29	C16orf52	PDE11A	KHDC1	DDI2	IL1RAPL1	CACNA1D	GRIA2	BCL10
GABRA4	CSNK1G3	WDR75	C5orf51	CHIC1	IL2RB	LMOD3		GPR137B	C6orf222	CAB39	BRIX1	C4orf33	C16orf72	PFKFB2	KHDC1L	DDX31	IL7R	CACNA2D1	GTF2H1	BCL11B
GATSL3	CSRNP3	ZDHHC21	C6orf58	CHMP4B	PDZD2	LUZP2		GPR176	C8orf4	CAB39L	BRWD3	C5orf15	C17orf85	PHIP	KLF3	DEDD2	INPP5A	CACNB2	GUCY1A2	BCL2L11
GCLC	CTAGE5	ZNF37A	C8orf37	CHST1	PPP1CC	MAMDC2		GPR63	CA4	CACUL1	BTBD1	C5orf52	C18orf63	PLA2R1	KLF5	DGKH	INPP5F	CADM1	HDHD2	BCL6
GIGYF1	CTC-241N9.1	ZNF561	CA13	CHST11	RAB7A	MAP3K1		GPRIN3	CAB39	CALD1	BTBD10	C5orf64	C21orf91	PLEKHA3	KLHL15	DHODH	IPO7	CADM2	HDX	BCL9
GK	CYP2C8	ZNF704	CACNB2	CLCN3	TSPAN3	MAP3K7		GSTA2	CAB39L	CALM1	BTBD3	C8orf88	C2orf73	POLR2M	KRIT1	DIS3	IRAK1	CAMSAP2	HERC1	BCOR
GLIPR1L2	CYP7A1		CACUL1	CLCN6	MKL2	MDM2		GUCY1B3	CACUL1	CAMK2N1	BTBD7	C9orf41	C6orf120	PPARGC1A	KRT222	DNAJC6	ITGAV	CAMTA1	HOXD10	BDP1
GLRB	DAB1		CADM2	CLIP1	CNTN1	MECOM		GULP1	CALD1	CAMSAP1	BTG3	CACNA1D	CACNB2	PPM1D	LANCL1	DNASE1L3	ITGB8	CAPN8	HS2ST1	BECN1
GPR158	DDR2		CAMSAP2	CLOCK	EEA1	MEIS1		GVQW1	CALM1	CAMSAP2	BVES	CACNB2	CACNB4	PPP1R12B	LANCL3	DSC3	ITPR2	CASC4	INTU	BEST4
GPX2	DGKB		CANX	CLTC	ZNF341	METTL8		HELB	CAMK2N1	CAMTA1	C10orf40	CADM2	CACUL1	PRDM6	LATS1	DYNC2LI1	ITPR3	CAV2	IPO8	BET1
GSTM2	DGKI		CAPRIN2	CNOT4	FKBP14	MFN1		HFE	CAMSAP1	CAND1	C11orf87	CAMSAP2	CADM2	PRR23A	LIFR	EDEM3	KAT2B	CAV3	IRS2	BIRC6
HCFC2	DHRS4		CAPZA1	CNOT6	TM9SF3	MMP13		HHLA2	CAMSAP2	CAPRIN1	C14orf28	CAMTA1	CALCR	RAP1A	LMO3	EHD4	KBTBD12	CBFA2T2	ITGA1	BLOC1S5-TXNDC5
HEATR6	DHRS4L2		CAPZA2	CNTNAP3B	IL20RB	MMS22L		HMGB2	CAMTA1	CARD10	C16orf52	CAND1	CALU	RBBP7	LRP6	EIF4G1	KCNJ6	CBL	ITK	BMI1
HEXIM1	DNAJB14		CARD11	CPEB1	RC3H2	MPRIP		HNRNPA2B1	CAND1	CASK	C16orf87	CAP2	CAMK4	RFX3	LRRC57	ELAVL2	KCNV1	CBLL1	ITSN1	BMP2K
HHIPL2	DNMT3A		CASC4	CPEB3	AUTS2	MTF1		HOOK1	CAPRIN1	CAST	C1D	CAPZA2	CAMSAP2	RFX4	LRRIQ3	ENAH	KDELR2	CBWD6	JADE1	BNC1
HIF1A	DNTTIP2		CASK	CPEB4	SPOCK1	MUC13		HSP90B1	CASK	CASZ1	C1orf21	CASC5	CAPRIN2	RGAG1	LYRM1	ERMP1	KDM6A	CBWD7	JDP2	BNIP3L
HLF	DOK6		CBL	CSF1	KAT6B	NAA50		HSPB11	CAST	CBFB	C21orf91	CASP10	CARF	RHOH	LYRM7	ETS1	KIF5B	CCDC144A	JMY	BRAP
HMBOX1	DPP8		CBR4	CTAGE15	ZNF148	NBEA		IGF1	CASZ1	CBWD5	C3orf58	CAV2	CASC4	RNF150	MALT1	F11	KLF13	CCDC152	KBTBD8	BRD1
HMGCS1	DPY19L3		CBWD1	CTAGE6	KLF9	NCAM2		INO80C	CBFB	CBWD6	C4orf46	CBFB	CASK	RNF219	MAN1A2	F8	KLF4	CCDC170	KCNC3	BRD3
HPSE	DSC3		CBWD3	CXCL6	SYPL1	NECAB1		IQCH	CBWD5	CBX7	C5orf24	CBWD1	CASR	RRAGC	MAST4	FAF1	KLHDC1	CCDC68	KCND2	BRWD1
HSF2	DST		CCDC112	CYB5R4	SLITRK5	NEK1		IST1	CBWD6	CC2D1A	C5orf30	CBWD3	CAST	SATB2	MATN2	FAM126B	KRT10	CCDC85A	KCNH8	BRWD3
HSF5	DUOX2		CCDC127	CYBRD1	LINS	NEUROD1		JAKMIP2	CBX7	CCDC126	C7orf60	CCDC144A	CBL	SDC1	MATR3	FAM150B	KYNU	CCNT2	KCNJ6	BSN
IGF1	DZIP1		CCDC140	CYP1B1	C1orf95	NFIB		KCNA5	CC2D1A	CCDC152	C8orf34	CCDC171	CBWD3	SEC22C	MCIDAS	FAM196A	LIFR	CD163	KCNQ5	BTBD7
INADL	EBF2		CCDC144A	CYP2U1	TMSB4Y	NKRF		KCNJ3	CCDC126	CCDC30	C9orf41	CCDC178	CBX4	SESN3	MCMDC2	FAM27A	LMO3	CD86	KCTD16	C10orf25
INPPL1	ECD		CCDC144A	DCP2	FSBP	NMNAT1		KCTD6	CCDC152	CCDC33	CADM1	CCDC53	CBX5	SF1	MCTP2	FAM9C	LOXL1	CDC42EP3	KCTD9	C10orf76
IPMK	ECHDC2		CCDC152	DCUN1D3	ZNF117	NSUN5		KIAA1024L	CCDC30	CCDC47	CADM2	CCDC71L	CCDC109B	SH3PXD2A	MEF2C	FANCI	LRP1B	CDH20	KDM7A	C11orf21
IQSEC3	EGR3		CCDC39	DDX6	PCDH11X	NT5DC3		KIAA1033	CCDC33	CCDC6	CAMK4	CCL11	CCDC144NL	SIM1	MMP16	FBXL20	LRRC17	CDH9	KIAA0087	C14orf28
IRF2	EIF4E		CCDC85A	DEDD	DACH1	ODC1		KIDINS220	CCDC6	CCDC88A	CAMSAP2	CCNJ	CCDC50	SLC10A7	MOBP	FBXO6	LRRC32	CDK6	KIAA0408	C14orf39
ITGA2	EIF4H		CCNE2	DENND1A	KDM3A	OLA1		KIF15	CCDC88A	CCM2	CAPN7	CCNT2	CCDC82	SLC46A3	MSL1	FBXO9	LRRC3B	CDK8	KIAA2018	C16orf52
JMY	EMR2		CCNG2	DGKE	ORC4	ONECUT2		KLF12	CCM2	CCND1	CAPRIN2	CCNY	CCNA2	SLC4A1	MXD3	FEM1C	LRRC59	CDS2	KLF12	C16orf87
KCNA1	ENAH		CCNI	DGKH	NET1	ORC5		KLHDC2	CCND1	CCND2	CAPS2	CCPG1	CCNE2	SMARCC2	MYO3A	FGF14	MANBAL	CDYL	KLF3	C1orf174
KCNA2	EPHA5		CCNY	DIAPH3	BACH2	OSBPL9		KLHL24	CCND2	CCNL1	CASK	CCSER1	CCNJ	SMOC1	MYO5B	FHOD3	MAP3K11	CEBPA	KLF7	C3orf14
KCNH6	EPT1		CCNYL1	DNAJC16	EBF1	PAFAH1B2		KLHL7	CCNL1	CCSER2	CASP8	CCSER2	CCNYL1	SNRNP70	NBEA	FLNA	MAP4K3	CELF2	KLHL14	C3orf30
KCNH7	ERCC8		CD2AP	DOCK3	GINS3	PAPD5		KMT2C	CCSER2	CD164	CASP9	CD163	CCSAP	SOS1	NCOA2	FLRT3	MARCKS	CEP350	KPNA3	C3orf38
KCNJ2	ESD		CD47	DPYSL2	NEUROD6	PAPD7		KNG1	CD164	CD200R1	CBFB	CD1B	CCSER1	SOX5	NEGR1	FMN1	MARK3	CEP55	KPNA4	C3orf58
KCNMB4	ETNK1		CD48	DSEL	SLC24A2	PCDHB13		KPNA3	CD200R1	CD69	CBLB	CD40LG	CD274	SPCS2	NELL2	FOXK1	MBD6	CEP63	LCOR	C4orf19
KCNN3	EXT1		CDC14A	DST	MAP4K3	PCGF3		KPNA4	CD69	CDC42BPA	CBLN4	CD81	CDC14A	SPDYE1	NFIA	FUT9	MEDAG	CEP85L	LEPROTL1	C4orf3
KCNS2	FAM126B		CDC42	DYNC1LI2	RRM2B	PDS5B		KPNB1	CDC42BPA	CDH11	CBX3	CD84	CDC27	SRSF10	NFIB	FYCO1	MEIS1	CFHR2	LHX9	C6ORF174
KCTD16	FAM220A		CDH19	DYNLL2	BCL11A	PHACTR2		LGR4	CDH11	CDK13	CBX5	CDC40	CDC73	SRSF6	NKIRAS1	GAB1	MGAT4A	CGGBP1	LMBRD2	C6orf201
KDM2A	FAM229A		CDH2	E2F2	RARB	PLEKHA3		LIMD1	CDK13	CDK14	CCDC126	CDC42EP3	CDH20	TBC1D22B	NPAS3	GAB4	MKRN3	CHAC2	LPP	C7orf31
KDM5B	FAM91A1		CDH26	E2F7	GOLGA5	POM121C		LIN7A	CDK14	CDK5RAP2	CCDC141	CDH6	CDH6	TFAP2B	NR0B1	GABRE	MLXIP	CHRM3	LYSMD3	C7orf43
KDM7A	FAM9B		CDH8	EBF3	AKAP1	POU2F1		LNPEP	CDK5RAP2	CDS1	CCDC144A	CDK6	CDH8	TFCP2	NRL	GAD2	MOB4	CHST12	MAGED2	C7orf60
KIAA0513	FAR1		CDK11B	EDA	BCL2	POU6F2		LONP2	CDS1	CEACAM8	CCDC148	CDO1	CDK13	TK2	NTF3	GALNT10	MORF4L2	CLDN8	MAGI1	C8orf34
KIAA1958	FAT4		CDK14	EDN1	ANKUB1	PPIP5K2		LPP	CEACAM8	CELF1	CCDC171	CDS2	CDK17	TMED7-TICAM2	OLR1	GAS7	MTCH1	CLEC7A	MAP3K2	C8orf44
KLF6	FBXL20		CDK17	EFNB2	SRGAP1	PPP1CB		LPPR4	CELF1	CEP170	CCDC38	CDYL	CDK2	TMEM41B	OSCP1	GBE1	MTCL1	CLVS2	MARCKS	C9orf41
KLHDC10	FBXL4		CDKN1C	EGR3	SYNJ1	PRKCB		LPPR5	CEP170	CEP350	CCDC68	CELF2	CDKN1B	TOX	PAG1	GDNF	MTUS1	CMIP	MARVELD2	C9orf72
KLHL20	FBXO30		CEBPA	EIF4E2	GNPDA2	PROX1		LRRC49	CEP350	CEP76	CCDC85A	CEP104	CDYL	TPD52L2	PBRM1	GDPD4	MYH10	CNTN3	MDP1	CACHD1
KLHL42	FCGR3A		CEBPB	EIF5A2	MED13	PRY		LURAP1L	CEP76	CGGBP1	CCNG2	CEP350	CDYL2	TPP2	PCBP1	GFRA1	MZT1	CNTN5	MED12L	CACNB2
KMT2C	FCGR3B		CELF2	EMX2	ZC3H8	PRY2		MAP10	CGGBP1	CGN	CCNL1	CEP55	CEBPD	TRABD2A	PCSK6	GNAZ	NCAM2	COL10A1	MEF2C	CADM2
KPNA6	FER		CEP135	ENPP5	CUL1	PSMD10		MAP2	CGN	CHD2	CCNT2	CHN2	CEP350	TRAK1	PDAP1	GNB5	NCK2	COL12A1	MGAT1	CALB2
KRTAP1-1	FGFBP2		CEP290	EOGT	INHBA	PTTG1IP		MAP9	CHD2	CHIC1	CCPG1	CHODL	CEP41	TRAM1L1	PDCD4	GPRIN1	NCKAP1	COL20A1	MGAT4A	CALCR
KRTAP4-3	FKBP5		CEP350	EPB41L5	SNX9	RAB2A		MCL1	CHIC1	CHST1	CCR6	CKAP4	CEP85L	TRAPPC3L	PDZD2	GRIN2B	NKX2-3	COTL1	MICALCL	CALU
L3MBTL1	FKBP9		CERS6	EPHB4	PTPN1	RASSF3		MET	CHST1	CISD3	CCSAP	CLDN16	CERS6	TRDN	PELI1	GRK4	NOL11	COX7C	MRPL35	CAMK2D
LACTB2	FOLH1		CGGBP1	EPS15	CASD1	RBFOX1		METTL20	CISD3	CLCN2	CD109	CLEC2B	CFHR5	TRPC3	PGM1	GRSF1	NR2C1	CPEB2	MSTN	CAMK2N1
LAT	FRK		CHD2	ERAP1	FAM127B	RBM14-RBM4		MGAT4A	CLCN2	CLIP1	CD274	CMIP	CFL2	UGGT2	PGRMC2	GUCY1A2	NR2F6	CPEB3	MTPN	CAMK4
LL22NC03-63E9.3	FRMPD3		CHIC1	ERCC4	STAG2	RILPL1		MICU3	CLIP1	CLIP4	CD5L	CMTM8	CGGBP1	UNC79	PHF6	HAPLN4	NR3C1	CREB1	MYB	CAMTA1
LMO4	FSD1L		CHIC2	EREG	AGAP1	RIMBP2		MMP16	CLIP4	CLK1	CD69	CNGB3	CHAF1B	USP53	PIK3R1	HAUS2	NT5DC2	CREBRF	MYBL2	CAPN5
LRRC49	FSHR		CHN2	ESCO2	PPEF1	RINT1		MRPS30	CLK1	CLOCK	CDADC1	CNKSR2	CHD7	VDAC1	PIKFYVE	HBS1L	NUPL1	CREBZF	MYCN	CAPZA1
LRRFIP1	FUBP3		CHSY1	ESR1	GRHL2	RNF20		MTRR	CLOCK	CLTC	CDC42EP3	CNN3	CHM	VKORC1L1	PLAA	HECW2	OGFOD1	CRISPLD1	MYLIP	CARF
MAP3K1	FUT9		CHSY3	EXOC5	NAMPTL	RP11-212D19.4		MYCBP	CLTC	CNGA3	CDC73	CNR1	CHML	VPS13B	PLAG1	HFM1	PAFAH1B2	CSNK1G3	MYNN	CASP3
MAP3K9	FZD4		CHTOP	F3	PHF2	RP11-625H11.1		NAA10	CNGA3	CNIH4	CDH11	CNST	CHMP2B	VPS8	PLEKHA1	HIAT1	PATZ1	CSRP2	N6AMT1	CAT
MAP7D1	G2E3		CHUK	FAM104A	DGCR2	RP11-664D7.4		NASP	CNIH4	CNKSR2	CDH8	COG3	CHMP5	WDR36	POLR3B	HIF1AN	PCDH15	CTD-2368P22.1	NAA16	CBFB
MAPK4	G3BP1		CLCF1	FAM110C	LPPR1	RPS6KB1		NDUFAF1	CNKSR2	CNOT4	CDK13	COL5A1	CHN2	WDR48	PPARA	HIPK3	PCSK1	CTDSPL	NAGLU	CBLB
MBNL1	GABRA4		CLEC7A	FAM135B	BHLHE41	RTN3		NFAT5	CNOT4	CNOT6	CDK17	COL5A2	CHRDL1	WIPF2	PPP1R3A	HMGXB4	PDCD2	CTDSPL2	NAP1L5	CBX2
MBOAT2	GALNT12		CLIC4	FAM155B	HMGB2	RTN4		NFE2	CNOT6	CNOT6L	CDK5	COLGALT2	CHRM2	WISP1	PPP1R3D	HNRNPU	PDE4B	CTTNBP2	NCOA2	CBX8
MECP2	GDAP2		CNBP	FAM175B	ATP1B1	RTN4IP1		NFIB	CNOT6L	CNR1	CDK6	COQ10B	CHST2	XPOT	PPP4R4	HRK	PDZD9	CUL3	NEDD8-MDP1	CCDC117
MED1	GIPC2		CNKSR3	FAM178A	LRP5	RUNX2		NHLRC2	CNR1	CNTFR	CDY2A	COX7C	CHSY1	YAF2	PTPN14	HUS1	PGM1	CUL4B	NEFM	CCDC120
MEF2D	GJA1		CNOT6L	FAM43A	ACAP2	SACS		NKX6-1	CNTFR	COQ10B	CDY2B	CPD	CITED2	YTHDF1	PTPN20A	IKZF1	PICALM	CUX1	NFIA	CCDC14
MEIS1	GLRA3		CNR1	FAM46B	HS3ST1	SAMD4A		NLGN1	COQ10B	CPD	CDYL	CPEB1	CKAP4	YWHAH	PTPN4	IL17RA	PIGZ	CXCL12	NFKB1	CCDC144NL
MGEA5	GNAQ		CNTN3	FAM63B	AGFG1	SAV1		NLN	CPD	CPEB1	CEACAM8	CPM	CLASP2	ZBTB11	PURA	IL1RAP	PIK3R5	CXCL6	NKAIN2	CCDC171
MSL2	GPM6A		CNTNAP2	FAM73A	IGF1R	SEC22C		NOVA1	CPEB1	CPEB3	CEP76	CPNE8	CLCF1	ZBTB34	PURB	ILK	PIWIL1	CXorf23	NKTR	CCDC38
MTNR1B	GREM2		CNTNAP3	FAM73B	DAB1	SERPINB1		NPIPA7	CPEB3	CPPED1	CEP97	CREB1	CLIC4	ZBTB8B	RAB11A	INO80C	PPP1R10	CXXC4	NONO	CCDC43
MYO1H	GRIA2		COG3	FAM9C	FMR1	SETX		NPIPB5	CPPED1	CPXM2	CFHR4	CREBZF	CLIP1	ZFP90	RAB11FIP2	INTS2	PPP1R37	CYB561D2	NR1D2	CCDC50
NCOA1	GRIN2B		COL4A1	FASTK	EGFR	SH3KBP1		NR4A2	CPXM2	CR2	CHD6	CREM	CLLU1	ZFYVE9	RAB6A	INTS4	PRLR	DAZAP2	NR2F2	CCDC71L
NCR3LG1	GRM5		COL4A3BP	FBXO21	TSHZ3	SH3PXD2B		NRK	CR2	CRB1	CHD9	CRISP2	CLVS2	ZHX1	RASA2	INTS6	PSMD11	DCAF7	NRBF2	CCDC97
NEDD9	GTF2H5		CPEB2	FBXO28	KLF7	SIPA1L2		NRP1	CRB1	CREB3L2	CHIC1	CRISP3	CNEP1R1	ZNF141	RASGRP1	IQCB1	PTBP3	DCBLD2	NRIP1	CCNA1
NEO1	GUCY1A2		CPEB3	FBXO48	ZFHX3	SIX1		NUDCD2	CREB3L2	CREBL2	CHORDC1	CRISPLD1	CNKSR3	ZNF207	RAVER2	IRX2	PTPN23	DCP2	NUPL1	CCNE2
NOL8	GULP1		CPNE8	FICD	COX7A2L	SKP2		NUP107	CREBL2	CREBRF	CHSY3	CS	CNOT6L	ZNF24	RBM17	ITGB1	PUM1	DDAH1	ONECUT2	CCNJL
NPL	HECW2		CPOX	FIGN	ID4	SLC16A6		NUPL1	CREBRF	CS	CIT	CSMD1	CNOT7	ZNF480	RBMS3	ITGB1BP1	QKI	DDHD1	OSBPL3	CCNK
NR1H2	HERC3		CREBL2	FKTN	NHLRC2	SLC1A2		OGFRL1	CS	CSF2RB	CKAP2L	CSNK1A1	CNST	ZNF503	RBPJ	ITGB6	RAB11FIP2	DDIT4	OTUD4	CCNT2
NR1I2	HHIP		CRK	FMR1	PPP2R5C	SLC26A9		OGN	CSF2RB	CSNK1G1	CLDND1	CSRNP2	CNTFR	ZNF773	RECK	ITGB8	RAB12	DENND2C	OTULIN	CD2AP
NR3C1	HIPK3		CSMD1	FOSL2	CRISPLD1	SLC39A11		OSBPL8	CSNK1G1	CSRNP3	CLIC4	CSTL1	CNTNAP3B	ZNF789	RIOK1	JADE2	RAB1A	DGKI	PAFAH1B2	CD80
NT5DC2	HMGB1		CSRNP3	FOXF2	RABGAP1L	SLC6A6		PARD3B	CSRNP3	CUL3	CLIP4	CTSS	COG6		RMND5A	KAL1	RAB2A	DHTKD1	PAK3	CD99
ODF2L	HNRNPM		CTBS	FRMD6	ATAD5	SNX1		PCYOX1	CUL3	CUL5	CLLU1	CTTNBP2	COL21A1		RNF24	KAT8	RAC1	DHX33	PALM2	CDC37L1
OLFML2B	HOOK1		CTDSPL2	FRZB	LRIG1	SON		PDE4B	CUL5	CUX1	CLVS2	CUX1	COL4A1		RNFT1	KCMF1	RARG	DIDO1	PCDH10	CDCA7
OPRL1	HOOK3		CTNNA3	FSTL5	PGM3	SP7		PDK4	CUX1	CXCL12	CMC1	CXCL2	COL4A3		RP11-766F14.2	KCNA1	RASA1	DIP2B	PCDH9	CDH13
ORAI3	HS2ST1		CTSC	FUT9	FAM91A1	SPECC1L		PEG10	CXCL12	CYB561D1	CMTR2	CXorf23	COL4A3BP		RP1-32I10.10	KCNH8	RBM27	DIP2C	PDE1A	CDH20
ORC2	HSPA1L		CTTNBP2	FXR1	ZNF510	SPIN1		PELO	CYB561D1	CYLD	CNEP1R1	CXXC4	COMMD3		RP2	KDM3A	RBM47	DLGAP3	PEX5L	CDK12
OTX1	HTR2A		CUX1	FYCO1	ITGA1	SREK1		PGAP1	CYLD	CYP2U1	CNKSR3	DAB2IP	COPS2		RPS6KA3	KHDRBS3	RERE	DMD	PHOX2B	CEACAM1
PAPPA	HTR2C		CXCR4	G3BP2	QSER1	STIM2		PHF20L1	CYP2U1	DAAM1	CNOT4	DBT	COPS8		RSAD2	KIAA0408	RGL2	DMRTA1	PHTF2	CELF3
PARD6B	HTR7		CXorf23	GABARAPL3	PCDHA11	STOM		PHF3	DAAM1	DBF4	CNOT6	DCBLD2	COX11		RSBN1	KIAA1324L	RHOBTB3	DMXL2	PLCB4	CELSR3
PCDHA1	ID4		CYYR1	GABRA1	VLDLR	SYNCRIP		PHLDB2	DBF4	DCUN1D1	CNOT6L	DCP2	CPEB3		RTKN2	KIAA1919	RICTOR	DNAJC10	PLEKHA3	CEP170
PCDHA10	INHBB		DACH1	GABRA3	EOMES	SYPL1		PIK3R1	DCUN1D1	DCUN1D3	CNTN1	DDIAS	CPED1		RTN4	KIF3B	RIPPLY3	DNAJC15	PLK2	CEP350
PCDHA11	INO80C		DBX2	GADD45A	KIF23	SYT10		PLD5	DCUN1D3	DDHD1	CNTNAP3B	DDX58	CREB5		SATB1	KMT2C	RLF	DNAJC21	POU2F1	CEP41
PCDHA12	INO80D		DCAF4L1	GALNT13	C1QL4	TBC1D32		PPIP5K2	DDHD1	DDX3X	COL4A3BP	DDX6	CREBL2		SC5D	KMT2E	RNASE11	DNMT3A	POU3F1	CEP76
PCDHA13	INPP4B		DCAF5	GAP43	LPHN3	TFB1M		PPM1K	DDX3X	DDX3Y	COPS2	DFNA5	CRKL		SCML2	KPNA3	RNF31	DOCK3	PPM1A	CEP85L
PCDHA2	INSL4		DCBLD2	GAREM	KALRN	TMEM167A		PPP1R2	DDX3Y	DDX6	CPD	DGKG	CRTAP		SEMA3A	LECT2	ROCK2	DOK6	PPP2R2C	CERS6
PCDHA3	INTS8		DCC	GDA	SHC3	TMTC2		PPP1R9A	DDX6	DENND6A	CPEB2	DGKH	CRYBG3		SEPT10	LIN7A	RP11-204N11.1	DPP10	PPP2R5E	CFHR3
PCDHA4	INTU		DCUN1D5	GGNBP2	TNFSF11	TNKS		PPP2R5E	DENND6A	DGKG	CPEB3	DGKI	CSMD3		SEZ6L	LINC01169	RPE	DPY19L2	PPP3CA	CFL2
PCDHA5	IRX2		DDHD1	GJA1	SNIP1	TOB1		PPP3CB	DGKG	DHDDS	CPSF2	DICER1	CSNK1G3		SGK3	LIPH	RPEL1	DR1	PPP3CC	CHD9
PCDHA6	ITM2B		DDR2	GOLT1B	TPM3	TOX4		PPP4R1	DHDDS	DHRS3	CPSF6	DIP2B	CSNK2A2		SKI	LIX1	RREB1	DSTYK	PREX2	CHIC1
PCDHA7	JAZF1		DDX10	GPER1	EPC1	TRABD2A		PPWD1	DHRS3	DHX40	CREBRF	DLG1	CSRNP3		SKP2	LPA	RSF1	DUSP1	PRRC2C	CHL1
PCDHA8	KCNA4		DDX3X	GPR158	GPR153	TRERF1		PRICKLE2	DHX40	DIP2C	CRIPT	DMD	CTDSPL2		SLC16A10	LPP	S1PR3	DYRK1A	PSD3	CHMP2B
PCDHAC1	KCNMA1		DENND4A	GRID2	CCDC132	TRIM52		PRKAR2B	DIP2C	DIRC2	CRNKL1	DNAJB14	CTNNA3		SLC22A15	LPPR4	SAMD12	DYRK2	PSMA5	CHST1
PCDHAC2	KCNT2		DGKH	GSTK1	CNKSR2	TTC27		PROX1	DIRC2	DKK3	CSNK1A1	DNAJC10	CTSC		SLC2A1	LRIG2	SEMA3D	EBF1	PTBP2	CHST2
PCDHB5	KCTD16		DHFRL1	GTF2H1	SLCO3A1	TXNL1		PRPF40A	DKK3	DLC1	CSRNP3	DNAJC21	CUL5		SLC30A10	LRRC2	SERF1A	EBF2	PTCHD1	CISD1
PCGF2	KCTD3		DHX36	H3F3A	POLR2J	UBE2N		PTGER3	DLC1	DLX3	CTAGE1	DNAJC7	CUX1		SLK	LRRC41	SETD5	EDN3	PTGDR2	CLASP2
PDE4D	KIAA1033		DIRAS2	HABP4	CELF1	UBE2NL		PTPRG	DLX3	DMXL2	CTB-167G5.5	DNM3	CXorf23		SMAD7	LYSMD4	SH2B1	EED	PTGER3	CLCF1
PDE5A	KIAA1598		DIXDC1	HBP1	APP	UCHL5		RAB12	DMXL2	DNAH14	CTDSPL2	DOK6	CYP11B1		SNRPF	MAGI2	SKIV2L2	EFNA5	QKI	CLIP4
PHC3	KIAA1958		DMD	HCCS	CSPG5	UNC79		RAB27B	DNAH14	DNAJA2	CTNNA3	DPP10	CYTH1		SNX29	MAL2	SKP2	EFNB3	QSER1	CLOCK
PHF19	KLHDC2		DMRTA1	HCG27	SLC9A6	USP32		RAD50	DNAJA2	DNAJB1	CTTNBP2	DPP4	CYTH3		SNX4	MALSU1	SLC1A3	EIF1	RAD21	CLRN1
PHF2	KLHDC8A		DNAJC10	HECA	TAOK1	VAMP3		RAET1E	DNAJB1	DNAJB14	CTXN2	DPP8	CYYR1		SOAT1	MAP1B	SLC35F5	EIF2S1	RAD23B	CNGB3
PHLPP2	KLHL1		DPYSL5	HHEX	ADRA2A	VKORC1L1		RAG1	DNAJC16	DNAJC10	CUL4A	DPYSL5	DACH1		SOX5	MAPRE2	SLC38A4	EIF4E	RAI2	CNKSR2
PIK3C2A	KLHL14		DR1	HIATL2	C4orf46	VLDLR		RANBP17	DNAL1	DNAJC16	CXorf23	DR1	DACT1		SOX7	MARCH3	SLC39A10	EIF4G2	RAPH1	CNOT2
PKNOX1	KLHL29		DRGX	HIPK3	EFNA5	VSIG10		RBM27	DOCK10	DNAL1	CYB5A	DSG4	DAZ1		SPRY1	MBL2	SLC5A8	EIF5A2	RASSF5	CNOT6
PNISR	LCA5		DSG2	HIVEP2	EPHA7	VWA9		REPS1	DOCK3	DOCK10	CYBRD1	DST	DAZ2		SPRY2	MCMDC2	SLC6A11	ELN	RBFOX2	CNTN4
PNLIPRP3	LILRB4		DSG3	HLA-DQB2	PDS5A	XKR4		RHOA	DOCK4	DOCK3	CYLD	DTNA	DAZ3		ST3GAL6	MEPE	SLCO1C1	EMP1	RBMS1	COL13A1
POU2F1	LILRB5		DST	HOXA3	CAMKK2	ZBTB43		RICTOR	DOCK5	DOCK4	CYP1B1	DUSP19	DAZ4		ST6GAL1	METTL14	SMARCA5	EMP2	RC3H1	COL25A1
PPTC7	LMO3		DYNLT3	HOXB1	RFX7	ZCCHC10		RIF1	DPYSL5	DOCK5	CYP26A1	DYNC1LI1	DAZL		STAG2	METTL17	SMG1	ENY2	RC3H2	COL9A3
PRIM1	LOX		E2F7	HPRT1	ABI2	ZDHHC20		RNF11	DSEL	DPYSL5	DAB1	DYRK2	DCAF10		STAT3	MGAT5	SMR3A	EPC1	RCC2	COMMD2
PRKACB	LPAR3		EDNRB	HRK	NCOA3	ZFP91-CNTF		RNF111	DTNA	DSEL	DCAF12	E2F8	DCAF17		STRN	MICB	SOX6	EPHA7	RCOR1	CPE
PROM2	LPCAT2		EFNA5	HSD17B11	ANK2	ZNF207		RNGTT	DTNB	DTNA	DCHS1	EFNB2	DCBLD2		SYT15	MID1	SPAG16	EPN2	REV3L	CPEB2
PRSS12	LPHN2		EFR3A	HSPA8	LOR	ZNF337		RORA	DYRK2	DYNC1LI1	DCP2	EFNB3	DDX3X		TADA2A	MKL2	SPEF2	EPSTI1	RGS5	CPEB3
PSD3	LPL		EGR1	IGF1	MYCBP2	ZNF439		RP11-537P22.1	DZANK1	DYRK2	DCUN1D1	EIF2AK3	DDX3Y		TAF5	MMAB	SRSF12	EPT1	RHOBTB1	CPEB4
PTCHD1	LRRC17		EIF1B	IGSF3	CSRNP2	ZNF845		RPAP2	E2F8	DZANK1	DDHD1	EIF4E	DDX55		TC2N	MMP16	ST6GAL2	ERBB2IP	RIMBP2	CPNE3
PTGFRN	LRRC58		EIF2AK4	IKZF4	USP12	ZSWIM5		RRAGB	EBF2	E2F8	DDHD2	EIF4G2	DENND4A		TCAIM	MMP24	STAG1	ERBB4	RMND5A	CPNE8
PTP4A3	LRRN1		EIF2S2	IL15	TAL1			RSF1	EDARADD	EBF2	DDI2	EIF5B	DENND5B		TET1	MMS19	STAM	ERCC6L2	RNASEH2B	CPSF6
PURB	MAP10		EIF2S3L	INHBA	MAML3			RSRC2	EDNRB	EDARADD	DEDD	ELAVL3	DENND6A		TGFBI	MOB3B	STAU1	ERO1L	RNF111	CSAD
RAB11FIP2	MAPK6		EIF4G3	INHBB	KIAA1456			RTN3	EFNB2	EDNRB	DENND1B	ELF1	DESI1		TGFBR2	MON2	STRN3	ERO1LB	RNF144A	CSMD3
RAB5A	MCCC1		ELK3	INSIG1	NDUFS8			RXFP1	EGR3	EFNB2	DERL2	ELOVL5	DGKA		THOC7	MORC3	STX12	ESCO1	RNF165	CSNK1A1
RAB5C	MCOLN2		ELMOD2	IRF1	PDE4D			S100Z	EHBP1	EGR3	DGKH	EMP2	DGKE		THPO	MPRIP	SUCO	ETNK1	RNF19A	CSNK1G1
RABGAP1	MECOM		ELOVL2	ITFG3	HMGN2			SARNP	EIF3E	EHBP1	DIAPH2	ENOSF1	DGKH		TIAM1	MRVI1	TAOK1	ETS1	RNF38	CSNK2A2
RAD51AP1	MEOX2		ELOVL6	ITGA5	PRRC2C			SCAF8	EIF4A2	EIF3E	DIAPH3	EPB41L3	DHX36		TIMP3	MTPN	TARDBP	EVI5	ROR1	CTC-241N9.1
RBM26	METAP1		EN2	ITGA9	CADM3			SDCBP	EIF4E2	EIF4A2	DIO2	EPHA5	DHX9		TMSB4Y	MUC7	TBL1X	EXOC5	RORA	CTPS1
RC3H1	MGAT4A		ENO4	ITGB8	TYW3			SDK1	EIF4E3	EIF4E2	DIP2B	EPT1	DIDO1		TNRC6B	MXRA5	TCEB3	EYA1	RP11-766F14.2	CTTNBP2NL
RC3H2	MID1IP1		ENPEP	JADE1	PANK3			SEPSECS	EIF4G2	EIF4E3	DLG2	ERLIN1	DIEXF		TRMT6	MYH9	TEX2	EZH2	RPRD1B	CUL2
RGPD1	MIER1		EP300	JAKMIP1	HS3ST3B1			SERP1	ELL2	EIF4G2	DLGAP1	ERO1L	DIRAS2		TRPM7	MYLIP	TFG	FAM114A1	RSF1	CUL3
RICTOR	MKLN1		EPAS1	JARID2	HIVEP2			SETD2	ELMOD2	ELL2	DLX3	ESRP1	DIXDC1		TSHZ1	MYO19	TGFBR1	FAM126B	RSPO2	CYB561
RNF145	MLH3		EPB41L2	JMY	GABPB1			SHANK2	ELOVL5	ELMOD2	DMD	ETFDH	DLC1		UBE2D1	MYT1L	TMEM110	FAM179B	SAMD12	CYP24A1
RNF146	MLIP		EPHA4	KCNA4	TMEM170B			SHISA2	ELP2	ELOVL5	DNAJB14	ETNK1	DLGAP2		UBE2D3	NACA	TMEM115	FAM217B	SBNO1	CYSLTR1
RNF187	MOB3B		EPHA5	KCNJ10	RAB11FIP4			SLC24A2	EMC7	ELP2	DNAJB4	ETV1	DMD		UNC80	NCR3LG1	TMEM200B	FAM222A	SCN3A	CYYR1
RNF4	MORC4		ESYT2	KCNJ6	GYG1			SLC33A1	ENC1	EMC7	DNAJC10	EVX2	DMRTA1		VASH2	NETO2	TMEM39A	FAM46A	SEC11C	D4S234E
ROBO2	MOSPD1		ETF1	KCNK10	RBMS1			SLC35E3	EPG5	ENC1	DNAJC3	EWSR1	DNA2		VCL	NF1	TMEM59	FAM60A	SEC63	DAB1
RORA	MPP7		ETV1	KCTD20	SEC63			SLC41A1	EPHB3	EPG5	DNMT1	EXPH5	DNAJB14		VPS8	NHP2L1	TNFRSF13C	FAM73A	SEMA3A	DACH2
RP11-500M8.7	MRPL11		EVA1A	KDM2A	NPAS2			SLC7A11	EPHX4	EPHB3	DNTTIP2	EZH2	DNAJB5		WEE2	NIPAL1	TNKS	FAM76B	SEMA3C	DACT1
RP1-37E16.12	MSL2		EXOC5	KDM6B	KLF13			SLMAP	EPN2	EPHX4	DOK6	FAM160B1	DNAJB9		XKR4	NKX3-1	TNRC18	FAM78A	SEMA3D	DAPP1
RUNX1	MT1A		EXOC6	KIAA0430	PTPRC			SMPD3	EPS15	EPN2	DR1	FAM168A	DNAJC10		YAP1	NOP2	TNRC6A	FANCM	SEMA5A	DBF4
SATB1	MT2A		EXOC6B	KIAA1033	PPP3CA			SPARC	ERBB4	EPS15	DRD1	FAM168B	DNAJC3		YOD1	NOTCH4	TRAPPC10	FAT3	SEPSECS	DCAF17
SEC23IP	MTFR1		EYA4	KIAA1468	PCGF5			ST8SIA1	ERLIN1	ERBB4	DSCAM	FAM175A	DOCK4		ZNF326	NPAS3	TRIM33	FAT4	SEPT7	DCBLD1
SEL1L3	MYO9A		EYS	KLHL20	GABRB3			STEAP2	ESR1	ERLIN1	DUSP2	FAM188A	DPP10		ZNF367	NPFFR1	TSEN34	FBN2	SEPT8	DCTN4
SF3B1	MYT1L		FAM115A	KLHL3	KIF16B			STIM2	ETV5	ESR1	EDNRB	FAM198A	DPY19L1		ZNF483	NPL	TWF1	FBXO30	SERBP1	DCUN1D3
SH3BGRL2	NABP1		FAM118B	KMT2A	AGPAT4			SULT1B1	EVI5L	ETV5	EEF1E1	FAM19A4	DPY19L3		ZNF704	NR1I3	UBBP4	FBXW11	SERTAD2	DCX
SH3BP4	NAMPT		FAM120A	KMT2C	PTK2			TC2N	EXOC5	EVI5L	EFCAB14	FAM63B	DR1		ZNF814	NRIP3	USP50	FBXW7	SETD7	DDAH1
SH3KBP1	NEGR1		FAM135A	KREMEN1	FBXO34			TCEB3B	EYA4	EXOC5	EGR2	FAM73A	DSC3		ZSWIM6	NRP2	USP6NL	FEM1C	SGK1	DDI2
SIM2	NEIL3		FAM150B	KRT23	VPS4B			TDRD5	F3	EYA4	EIF1AY	FAM91A1	DTNA			NSMCE1	UTRN	FGA	SLA2	DDIT4
SLC35E1	NET1		FAM161A	KRT76	FOXP1			TENM3	FAM102A	F3	EIF4E	FAT4	DUSP1			NUDT13	UTY	FGD6	SLC25A36	DDX46
SLC6A6	NEUROG2		FAM162A	KRTAP2-3	NLK			TET3	FAM104A	FAM102A	EIF4E3	FBN2	DUSP11			OR51E2	VAMP3	FHIT	SLC35F3	DDX5
SLC7A9	NF1		FAM168B	KRTAP26-1	SOGA1			TFAP2B	FAM114A1	FAM104A	EIF5A2	FBXO11	DYX1C1			PAK3	VPS13B	FIGN	SLC38A2	DENND1B
SMAD2	NFYB		FAM171B	LCLAT1	PCDHA2			TKTL1	FAM155A	FAM114A1	EIF5B	FBXO32	DZIP1			PALB2	VWC2	FLRT2	SLC6A19	DENND2C
SMAP2	NIN		FAM193A	LCOR	RP11-276H1.3			TKTL2	FAM160A1	FAM155A	ELAVL2	FBXO33	E2F3			PAPSS2	WASL	FLRT3	SLC7A11	DESI2
SMKR1	NLGN1		FAM19A2	LDLR	CADM1			TM2D1	FAM168A	FAM160A1	ELAVL4	FBXO45	EDEM3			PARP12	WDR52	FLVCR1	SLC8A1	DGKH
SORBS2	NOTUM		FAM60A	LGALSL	ZNF143			TNPO1	FAM178A	FAM168A	ELK3	FCHO2	EFNA1			PARP15	WDR5B	FMN2	SMARCA1	DGKI
SOX6	NOVA1		FAM63B	LIMD2	ZNF217			TPRG1	FAM179B	FAM178A	ELK4	FEM1B	EFNB2			PARVG	WDR62	FMNL3	SMG1	DGKZ
SRSF7	NOX4		FAM76B	LIPA	DIP2C			TRPC5	FAM46A	FAM179B	ELOVL6	FERMT2	EGFR			PCDH10	WHAMM	FMR1	SMIM13	DHRS4
STARD3	NPIPA7		FAM8A1	LMBR1	RP5-1021I20.4			TRPS1	FAM69A	FAM46A	ELP5	FGF2	EGLN1			PCNA	WIZ	FNDC3A	SNAP91	DHX36
SUCO	NR1D2		FAM9C	LNPEP	RBM5			TSHZ2	FAM76B	FAM69A	ENAH	FGF7	EID1			PDHA1	WNK3	FOS	SOD2	DIP2C
SUPT7L	NRBF2		FARP1	LONRF1	PSD3			TSR1	FAM83D	FAM76B	ENAM	FGF9	EIF2S1			PDIA6	XKR4	FOXO1	SOS1	DLGAP2
SYNM	NSUN3		FBXL3	LRCH1	SH3GL2			TTC8	FAM83F	FAM83D	EPAS1	FGFR1OP	EIF2S3L			PEX19	XPO1	FOXP1	SPIN1	DLGAP4
SYPL1	NUFIP2		FBXO11	LRIG1	HNRNPUL2			TWSG1	FAM83G	FAM83F	EPHA3	FMR1	EIF3J			PFKM	ZBTB20	FREM1	SPOCK1	DLL4
TAOK1	NUP160		FBXO22	LRP12	PLCB1			TXNDC2	FAM9C	FAM83G	EPHA5	FOXG1	EIF4E2			PGAP1	ZCCHC14	FRG2C	SPRED1	DMD
TBC1D9B	NWD2		FBXO30	LRP2	EBF3			UBE2K	FARP2	FAM9C	EPHA6	FOXO1	EIF4E3			PHF11	ZEB2	FRS2	SREK1	DMXL2
TBPL1	OCIAD1		FBXO45	LRP4	KCNS2			UBE2V2	FASTK	FARP2	EPT1	FOXP1	ELAVL2			PHIP	ZFP36L2	FRYL	SRSF3	DNAJC13
TCEA2	OCLN		FBXW11	LY75	USP2			UBR5	FAT3	FASTK	ERBB4	FRMD4A	ELAVL4			PHTF1	ZMYND8	FST	STAG1	DNAJC25-GNG10
TENM3	OGT		FEZF1	LYSMD3	ACTC1			UHMK1	FBXL5	FAT3	ERCC8	FRMD6	ELF2			PIGR	ZNF142	FZD4	STARD13	DNASE2B
TGFB1I1	ONECUT2		FGA	MAF	FZD4			URI1	FBXO32	FBXL5	ERH	FRY	ELK4			PIK3CA	ZNF217	G3BP2	STIM2	DNMT3A
THBS1	OPA1		FGD4	MAFB	KIAA1432			VBP1	FBXO48	FBXO32	ERP27	FRYL	ELL2			PIK3R1	ZNF226	GAB1	SUMO1	DOC2A
TMCC3	OSTN		FGF2	MAML3	CUL5			VEGFA	FBXO8	FBXO48	ESCO1	FST	ELMOD1			PLXDC2	ZNF462	GABPB1	SYNCRIP	DOCK4
TMEM161B	PAG1		FGGY	MAP3K5	SLC35F3			VEGFB	FEM1C	FBXO8	ETAA1	FSTL1	ELMOD2			POU2AF1	ZNF479	GABRA1	TAOK1	DOCK7
TMEM170B	PAN3		FHL5	MAP3K9	MBTD1			VPS37A	FHL5	FEM1C	ETNK1	FUNDC1	ENOX2			POU6F2	ZNF676	GABRA2	TARDBP	DOK5
TMEM2	PARD6B		FMN1	MASTL	CMIP			WDR3	FIBIN	FHL5	ETV1	FUT9	EP300			PP2D1	ZNF682	GABRB2	TBC1D23	DOLPP1
TMEM208	PCDH10		FMO2	MB21D2	SLC5A3			WNT7A	FICD	FIBIN	ETV3	FXR1	EPM2AIP1			PPP1CB	ZNF771	GAPVD1	TBL1XR1	DPF1
TMEM229A	PCSK5		FNBP1L	MBNL1	CHN2			WT1	FKBP15	FICD	EYA4	FYTTD1	EPS8			PPP1R12B	ZNF808	GATA2	TCEAL4	DPY19L1
TMEM248	PDIA5		FNBP4	MCOLN2	GPC4			XRCC4	FLNC	FKBP15	EYS	FZD3	ERBB4			PPP1R17	ZNF827	GCLC	TENM1	DPY19L3
TNFAIP3	PDIK1L		FNDC3B	MDFIC	HCN1			YIPF4	FMR1	FLNC	FAM114A1	FZD4	ERI1			PPP2R2C	ZNF83	GDE1	TENM2	DPYSL2
TNRC6B	PHLPP1		FNIP1	MDGA2	ATRNL1			ZBED3	FOSL1	FMR1	FAM120A	G3BP1	ERI2			PPT1	ZNF831	GFRA1	TEX2	DRD1
TOR1B	PIEZO2		FOPNL	MDM4	RBM46			ZBTB10	FOSL2	FOSL1	FAM126A	GABPB1	ERICH3			PTEN	ZNF845	GGNBP2	TFDP2	DSCC1
TRAPPC8	PIK3AP1		FOXC1	MECP2	FEZF2			ZBTB18	FOXD4L1	FOSL2	FAM129B	GABRA1	ESM1			PTGER3		GJA1	THUMPD2	DSG2
TRIM2	PIK3CA		FOXG1	MED12L	FAM117B			ZBTB40	FOXF2	FOXD4L1	FAM133A	GAN	ESRRG			PTGS2		GLCCI1	TJP1	DSTYK
TRIM52	PKIA		FOXN2	MEMO1	KIF26B			ZBTB43	FOXP1	FOXF2	FAM134A	GAPT	ETF1			PTPLB		GLI3	TMEM151B	E2F7
TTC8	PLAGL2		FOXP2	MEOX2	EIF4E			ZC3H12C	FRAS1	FOXP1	FAM135A	GBE1	ETV5			PUM2		GLRA2	TMEM169	EAF1
TTPAL	PLEKHA3		FOXR2	MET	UNK			ZFC3H1	FRK	FRAS1	FAM155A	GCLC	EVI5			PWP1		GLTSCR1	TMEM170B	EDAR
TVP23A	PLEKHG7		FRK	MGST1	PUM1			ZFR	FRMD6	FRK	FAM162B	GFPT1	EXOG			QARS		GMPS	TMEM200C	EDC3
TWF1	PLEKHH2		FRMD4A	MID1IP1	SPEN			ZMAT3	FRMPD2	FRMD6	FAM168A	GIMAP2	EXOSC3			QKI		GNAQ	TMEM220	EDEM3
TXK	PLEKHM1		FUT9	MIER1	FBXO38			ZNF148	FRZB	FRMPD2	FAM171B	GIN1	EXOSC9			R3HDM2		GNB1	TMSB15A	EDNRA
UHMK1	PLS3		FZD3	MKL1	IL12RB2			ZNF257	FUT4	FRZB	FAM179A	GJA1	EXT1			RAB18		GOLGA4	TNRC6B	EED
VCP	PNKD		FZD4	MLLT10	GGPS1			ZNF460	FXR1	FUT4	FAM179B	GLCE	EYA4			RAB27B		GOLGA6L4	TNS3	EEF1A1
VMA21	POTEG		GAB1	MLLT6	E2F5			ZNF470	G3BP2	FXR1	FAM185A	GLTSCR1	FAM107B			RAD18		GOLGA8B	TP53INP1	EEPD1
VPS13A	POTEH		GABPA	MPHOSPH9	LYRM2			ZNF586	GABARAPL1	G3BP2	FAM198A	GNAI3	FAM118B			RALGPS1		GOLGA8F	TREML4	EFNA3
VSTM4	POTEM		GABRB3	MTCL1	SBNO1			ZNF599	GAREM	GAREM	FAM199X	GNAO1	FAM120C			RBKS		GOLGA8G	TRERF1	EFR3A
WAC	POU2F1		GADD45A	MTF1	NCOA6			ZNF655	GATAD2B	GATAD2B	FAM19A1	GNAQ	FAM126B			RBM12		GPR85	TROVE2	EIF2S3L
WDR82	PPAP2A		GAS1	MTMR4	PRR20C			ZNF773	GDA	GDA	FAM217B	GNB1	FAM168B			RBM15B		GRAMD1C	TRPS1	EIF4E
XYLT1	PPARGC1A		GAS2L3	MTMR6	EPHA3				GFPT1	GFPT1	FAM63B	GOLGA4	FAM169A			RBM28		GRAMD4	TSC22D2	EIF4E3
XYLT2	PPFIBP1		GCC2	MTMR9	DOCK1				GIGYF1	GIGYF1	FAM76B	GOLGA6L4	FAM179B			RBM7		GREB1L	TSHZ3	EIF5A2
YPEL5	PPP2R3A		GFOD2	MXD1	SAMD4A				GJA1	GJA1	FAM91A1	GOLGA6L6	FAM19A5			RBMS3		GRID2	TTC14	ELAVL2
YWHAB	PRDM6		GJA3	MYBL1	RAPGEF2				GJC3	GJC3	FAM92A1	GOLGA8F	FAM210A			REV3L		GRIN2A	TULP4	ELK3
ZBTB4	PRKD1		GLRA3	MYT1	TIMM23B				GLCCI1	GLCCI1	FAM9C	GOLGA8G	FAM3B			RFX6		GRM5	TWF1	ELL
ZBTB44	PRPF38A		GMFB	NABP1	TTLL5				GLRA3	GLRA3	FAP	GOLT1B	FAM49B			RHD		GSK3B	UBE2E2	ELL2
ZBTB47	PRRX1		GNAI3	NAP1L1	RBMS3				GMNC	GMNC	FAR1	GORASP2	FAM60A			RHEBL1		GTF2H2	UBE2H	ELMO1
ZC3H6	PSMD1		GNAQ	NCOA1	SMARCA5				GNAQ	GNAQ	FAXC	GPD1L	FAM63B			RNF114		HDGFRP3	UBE2W	ELMOD2
ZCCHC3	PSME4		GNPAT	NDEL1	GDAP2				GOLGA8A	GOLGA8A	FBXO3	GPHN	FAM76B			RNF125		HEG1	UBQLN1	ELOVL2
ZFP30	PTAR1		GOLGA8A	NDUFB2	ANP32B				GOLGA8F	GOLGA8F	FBXO33	GPR34	FAM84A			RNF170		HELLS	UBQLN2	ELOVL5
ZFP62	PTBP2		GOLGA8B	NEUROD1	WDR48				GOLGA8G	GOLGA8G	FCHO2	GPR85	FAM8A1			RNF216		HELZ	UBXN7	EMC4
ZFP69B	PTBP3		GOLGA8F	NHLH2	MED26				GPBP1	GPBP1	FEM1B	GPSM2	FAM9C			ROBO1		HEY2	UNC5C	EMCN
ZNF117	PTP4A1		GOLIM4	NIN	DLC1				GPCPD1	GPCPD1	FEM1C	GPX8	FAR2			RP11-111M22.2		HGF	UQCC1	EML1
ZNF367	PTPRD		GOPC	NIPA1	MARCKS				GPR137B	GPR137B	FER	GREB1	FARP1			RP11-123K3.4		HHIP	USP15	EML4
ZNF611	PWWP2A		GPATCH2L	NME7	SCN1A				GPR153	GPR153	FGD4	GRHPR	FAT3			RP11-362K2.2		HIPK3	USP48	ENOX2
ZNF655	QKI		GPC6	NMUR2	LMTK2				GRAMD1B	GRAMD1B	FGD6	GRIA4	FBXL16			RP11-664I21.6		HIVEP3	UST	ENPEP
ZNF662	QSER1		GPD2	NOL4	UNC5C				GRIK2	GRIK2	FGF12	GRID2	FBXL17			RP11-894J14.5		HN1	WAPAL	ENTHD2
ZNF704	RAB22A		GPM6A	NOVA1	BMF				GRIN2A	GRIN2A	FGF13	GRIK2	FBXO10			RSF1		HNF1B	WDR3	EPB41
ZNF708	RAB27B		GPN3	NPAT	PCDH8				GRK6	GRK6	FGF7	GRIP1	FBXO22			RUNX1T1		HNRNPA1	XPO4	EPB41L5
ZNF726	RAET1L		GPR128	NPEPL1	ANKRD12				GRSF1	GRSF1	FGFR1OP	GRM5	FBXO30			SAE1		HNRNPA2B1	YIPF7	EPC1
ZNF84	RALGPS2		GPR162	NPNT	USP21				GSC	GSC	FGFR1OP2	GSK3B	FBXO33			SARNP		HNRNPAB	YPEL2	EPDR1
ZNF91	RAP1A		GPR85	NPTN	PCDHAC2				GSKIP	GSKIP	FIGN	GULP1	FBXW7			SCOC		HNRNPF	YPEL5	EPG5
ZNFX1	RASA1		GPRIN3	NR3C2	TP53INP1				GTF2A1	GTF2A1	FKBP7	HAPLN1	FERMT2			SERF1A		HSPE1-MOB4	ZBTB10	EPHB2
ZRANB1	RBM18		GRAMD1A	NRBF2	ELMSAN1				GTF2H1	GTF2H1	FMR1	HDGFRP3	FEZ2			SERF1B		HTRA3	ZBTB43	ERC2
ZW10	RC3H1		GRIA1	NRP1	FLRT2				GUCD1	GUCD1	FNDC3B	HDX	FGD1			SERPINB8		HVCN1	ZBTB8B	ERG
	RC3H2		GRIN2A	NUP133	KLF3				HABP2	HABP2	FOXA1	HIF1A	FGF18			SETD5		ICK	ZC3H12C	ERICH3
	RCAN2		GRM3	OSBPL11	PCDHA12				HAT1	HAT1	FREM2	HIPK2	FGF9			SF3B1		ID4	ZDBF2	ERLIN1
	RCHY1		GSG1L	OTUD3	TBC1D14				HBP1	HBP1	FRK	HMGB1	FHL1			SFTPA2		IDH2	ZEB2	ESCO1
	RCOR1		GTDC1	PAN3	SLC35A3				HCG27	HCG27	FRMD6	HMGB3	FIGN			SHPRH		IFFO2	ZFHX4	EVI5
	REL		GTF2A1	PAPD4	SKIL				HDLBP	HDLBP	FXR1	HMGCR	FITM2			SIDT1		IGF2R	ZFP42	EVX2
	REV3L		GTF2H1	PBOV1	ZMIZ1				HGF	HGF	FZD3	HNF1B	FLI1			SIM1		IGFBP5	ZFP91-CNTF	EXTL2
	RGS7BP		GTPBP10	PCDH15	KLRC2				HHIP	HHIP	FZD5	HNF4G	FLT1			SIX1		IGIP	ZIC1	EYS
	RHOT1		GUCY1A2	PCDHB4	ZAK				HIC1	HIC1	FZD7	HNRNPA1	FMN1			SIX3		IKZF2	ZIC4	EZH2
	RMI1		GUCY1A3	PCYOX1	ICOS				HIF1A	HIF1A	GAB1	HNRNPA3	FN1			SLC12A2		IKZF4	ZMYM4	FAF2
	RNF152		GULP1	PDE4DIP	PIM1				HIP1	HIP1	GABPB2	HNRNPDL	FNBP4			SLC24A2		IL13	ZNF148	FAHD1
	RNF182		GXYLT1	PDZD11	MBD2				HIPK1	HIPK1	GABRA1	HNRNPH2	FNDC3B			SLC25A16		IL16	ZNF207	FAM109A
	RORA		HAO1	PEX5L	FKBP5				HIPK3	HIPK3	GABRA2	HNRNPH3	FNTB			SLC30A6		IMPA1	ZNF326	FAM110B
	RORB		HBS1L	PGAP1	VANGL2				HNRNPU	HNRNPU	GAD2	HNRNPLL	FOSL2			SLC30A8		IMPACT	ZNF496	FAM126B
	RP11-176H8.1		HCN1	PGM2L1	SLC38A2				HNRNPUL2	HNRNPUL2	GAN	HNRNPR	FOXF1			SLC33A1		ING3	ZNF654	FAM133A
	RP11-585F1.10		HEBP2	PGRMC2	ADAMTSL1				HOMER1	HOMER1	GAS2L3	HNRNPUL2	FOXG1			SLC9A5		INO80D	ZNF673	FAM13A
	RP11-690P14.4		HECA	PHACTR2	RBBP5				HOXA5	HOXA5	GAS7	HOMER1	FOXK1			SMIM14		INPP4B	ZNF697	FAM160B1
	RP11-82O18.1		HECW2	PHAX	FLT3LG				HPRT1	HPRT1	GCC2	HP1BP3	FOXN2			SMURF2		IPMK	ZNF703	FAM161A
	SACS		HEG1	PHF20	ERC2				HYKK	HYKK	GCFC2	HPGD	FOXP2			SNTB2		IRF2BP2	ZNF773	FAM169B
	SAP30L		HES1	PHF3	RNMT				ICA1L	ICA1L	GCLM	HRNR	FOXR2			SNTN		ITGA2	ZNF800	FAM179A
	SEP15		HGF	PHLDB2	SLC8A1				ID2	ID2	GDNF	HS6ST2	FREM1			SORCS3		ITGA3	ZNF827	FAM189A2
	SEPSECS		HIPK3	PIGA	CNIH2				IDE	IDE	GEMIN8	HTR2A	FRMD4A			SOX17		ITGA8	ZRANB2	FAM199X
	SEPT14		HOMER1	PIGP	NCOA2				IDNK	IDNK	GINM1	IDH2	FRMD4B			SPATA17		ITGB8		FAM210B
	SFT2D2		HOMER2	PIK3C2A	KCMF1				IFI44L	IFI44L	GK5	IGF2R	FRMD6			SPATA7		ITSN2		FAM214A
	SH3KBP1		HOOK1	PIKFYVE	RGS7				IFT81	IGF1	GLO1	IGIP	FRS2			SPRED1		JAK2		FAM217B
	SHCBP1		HOOK3	PITPNM2	CDYL				IGF1	IGF2R	GLS	IKBKAP	FSD1L			SPRR2A		JDP2		FAM24A
	SIM1		HOXB3	PLAA	EI24				IGF2R	IGFBP3	GNAI1	IKZF2	FUBP1			SRGAP2C		KAT6B		FAM26E
	SLAIN2		HSPA13	PLAC8L1	THAP11				IGFBP3	IGSF10	GNG12	IKZF4	FUBP3			SRP9		KAT7		FAM43A
	SLC16A10		HTR2C	PLCB1	SEC62				IGSF10	IGSF3	GOLGA6L4	IL1RAP	FUNDC1			ST6GAL2		KBTBD2		FAM46A
	SLC24A1		ICK	PLCB4	NEO1				IGSF3	IL1R1	GOLGA8F	IL1RL2	FUT4			ST8SIA1		KBTBD8		FAM49A
	SLC25A36		IFNG	PMEPA1	LRRC8C				IL1R1	IL26	GOPC	IL20RA	FUT9			STC1		KCNA1		FAM73B
	SLC25A40		IFT81	POU3F2	NAMPT				IL26	IMPDH1	GPATCH11	IL33	FXR1			STC2		KCNA5		FAM81A
	SLC35F5		IKZF2	PPARGC1A	PRPF38B				IMPDH1	INO80D	GPATCH2L	IMPG2	FXR2			STRN3		KCNB2		FAM83F
	SLC4A4		IL17A	PPP1CB	RORA				INO80D	INSIG1	GPD2	INO80D	GAB1			SUN2		KCNH7		FAM9C
	SLC4A7		IL7R	PPP2R5E	PRR12				INSIG1	IPMK	GPR180	INSIG2	GABPA			SYT17		KCNJ6		FANCF
	SLC5A3		ING1	PPP6R1	TBX2				IPMK	IREB2	GPR63	INSL4	GAD2			TBL1XR1		KCNN3		FAP
	SLC6A4		ING2	PRICKLE2	ITGA10				IREB2	ITCH	GRIK1-AS2	INSM1	GAS2L3			TBPL1		KCNS2		FBN1
	SLC8A1		ING3	PRKAA1	ACVR2A				ITCH	ITGA1	GRIN2B	INTS12	GATA4			TCF12		KDM2B		FBXL17
	SLCO1A2		INHBA	PRKAA2	TDO2				ITGA2	ITGA2	GRM7	IPMK	GATC			TCFL5		KDM3A		FBXL20
	SLITRK4		INHBB	PRKD3	NAA30				ITGA6	ITGA6	GRPEL2	IPO7	GDA			TCP10L		KDM3B		FBXO28
	SLK		INO80D	PRNP	RFX3				ITGB8	ITGB8	GRSF1	IQCJ-SCHIP1	GDAP1			TCP11		KDM6A		FBXO32
	SMIM14		INO80E	PRSS16	ERN1				ITPKB	ITPKB	GTF2H2	IRF2BPL	GFPT1			TFEC		KDM6B		FBXO34
	SMN1		IPMK	PSAP	SRRM2				ITPR1	ITPR1	GUCY1A2	ITGA2	GIN1			THADA		KDM7A		FBXO39
	SMURF2		IPO8	PSD	SS18L1				ITPRIPL2	ITPRIPL2	H3F3A	ITGA6	GIT2			TKTL1		KHDRBS2		FBXO45
	SMYD2		IREB2	PTEN	METTL21A				ITSN2	ITSN2	HAS2	ITGB8	GJA3			TLE4		KIAA0355		FGD6
	SNAPC3		IRF4	PTGER2	MDH1B				IVNS1ABP	IVNS1ABP	HAS3	JAKMIP2	GJC1			TMEM108		KIAA0408		FGF20
	SNTB1		IRS1	PTGES3	EIF5B				JADE1	JADE1	HDAC2	JAM3	GLCCI1			TMEM212		KIAA1377		FIGN
	SNX13		IRX5	PTH	PCCB				JAKMIP1	JAKMIP1	HECA	JPH1	GLI3			TMEM65		KIAA1462		FLT1
	SPATA13		ITGA1	PTPN4	CUX1				JARID2	JARID2	HECW2	KALRN	GLRA3			TMPPE		KIAA2018		FLVCR1
	SPOCK3		ITGAV	PTPRD	WDFY3				JAZF1	JAZF1	HELQ	KANSL1L	GMFB			TNFSF14		KIAA2022		FLVCR2
	SREK1IP1		ITGB1	PTPRG	GLCE				JRKL	JRKL	HELZ	KAT6B	GNAI3			TPD52L1		KIF11		FMNL2
	SSTR2		ITGB8	PURG	RAC1				KBTBD8	KBTBD8	HERC3	KAZN	GNAQ			TPM1		KIF13A		FMR1NB
	ST6GALNAC3		ITSN1	PVRL3	SDAD1				KCNA4	KCNA4	HERPUD1	KCNAB1	GOLGA6L4			TPPP		KIF2A		FNDC3A
	STAG1		JADE1	QKI	SHOC2				KCNC2	KCNC2	HHIP	KCNB1	GOLGA7			TRAPPC13		KIF3A		FNIP2
	STPG2		JMY	R3HDM1	DNMT3A				KCNJ2	KCNJ2	HIAT1	KCNC2	GOLGA8A			TRAPPC2		KIF5B		FOSL2
	STX12		KAL1	RAB12	KMT2D				KCNK2	KCNK2	HINT3	KCND3	GOLGA8B			TRIQK		KIN		FOXD1
	STX6		KANSL1L	RAB30	ZCCHC5				KCNQ5	KCNQ5	HIPK1	KCNQ3	GOLGA8F			TRNT1		KL		FOXG1
	STX7		KCNA1	RAB34	KDM6A				KCNS2	KCNS2	HIPK2	KCTD4	GOLGA8G			TSC22D1		KLF12		FOXN2
	STXBP3		KCNC2	RAB5A	DCX				KCNV1	KCNV1	HN1	KDM3A	GOLIM4			TSC22D2		KLF3		FOXO3
	STYX		KCNJ16	RAB9B	EBAG9				KCTD16	KCTD16	HNRNPH3	KDM6A	GOT1			TSHZ2		KLF7		FOXP2
	SUGT1		KCNJ3	RAG1	CITED2				KCTD4	KCTD4	HOOK3	KHDRBS2	GPATCH2L			TSPAN11		KLHDC1		FRK
	SULT1B1		KCTD1	RAI2	GRM7				KDELR3	KDELR3	HOXA10	KIAA0368	GPC6			UBE2E1		KPNA3		FRMD4A
	SUMO3		KDM7A	RANBP17	KCNJ6				KDM6A	KDM6A	HOXC8	KIAA1033	GPM6A			UBE2V2		KPNB1		FRZB
	SUV39H2		KDR	RAP2C	XKR4				KIAA0101	KIAA0101	HOXD8	KIAA1549	GPR107			UBR2		KTI12		FST
	SUV420H1		KDSR	RAPGEF4	INTS6				KIAA0907	KIAA0907	HS2ST1	KIAA1586	GPR173			UGGT1		KYNU		FXR1
	SUZ12		KHDRBS2	RASGEF1A	OR11A1				KIAA1033	KIAA1033	HSPA4L	KIAA1598	GPR27			UQCR11		LANCL3		FYCO1
	SYAP1		KIAA0195	RBFOX2	CDH8				KIAA1211	KIAA1211	ICA1L	KIAA1671	GPRASP2			USH2A		LBR		FYN
	TARS		KIAA0586	RBM25	TSC22D2				KIAA1217	KIAA1217	ICK	KIAA1715	GPRIN3			USP13		LCOR		FZD3
	TBRG1		KIAA1244	RC3H2	KIAA0247				KIAA1244	KIAA1244	IFFO2	KIAA2018	GRID2			USP25		LEPROTL1		G3BP1
	TCF15		KIAA1432	RFX7	BTAF1				KIAA1462	KIAA1462	IFIT5	KIF11	GRIP1			VAPB		LGI2		GABRA5
	TCF4		KIAA1456	RFXAP	CLASP1				KIAA1468	KIAA1468	IGF1	KIF13A	GSKIP			VASH2		LHX1		GABRB1
	TES		KIAA2022	RMND5A	FIGN				KIAA1524	KIAA1524	IGF2BP3	KIF15	GSTA4			VPS37A		LHX9		GAGE1
	TFDP2		KLF12	RNF145	IGBP1				KIAA2013	KIAA2013	IGFL1	KIF1B	GTDC1			VWCE		LIFR		GALNT1
	TGFBR1		KLF3	RNF216	SUV420H1				KIAA2022	KIAA2022	IGSF10	KIF3A	GTF2E1			WDR20		LIMS1		GALNT2
	THAP10		KLF7	RNF219	DTNA				KIF3A	KIF3A	IKZF2	KIF5B	GTF2H1			WDR33		LIN28B		GALNT3
	THRAP3		KLHL28	RNF38	TENM2				KLF10	KLF10	IL1RL1	KL	GTPBP10			XDH		LMTK2		GALNT7
	TLK1		KLHL3	RNF41	GNG5P2				KLF12	KLF12	IL22	KLF12	GUCY1A2			YIPF6		LONRF2		GAN
	TM4SF4		KRTAP4-5	ROBO1	DAB2IP				KLF13	KLF13	IL22RA2	KLF9	GUCY1A3			YOD1		LPHN2		GAREM
	TMCC3		KTN1	ROBO2	PATE3				KLHL15	KLHL15	IMPAD1	KMT2C	GUF1			YPEL5		LPPR4		GATA5
	TMEM106B		LAMP2	RORB	BNC2				KLHL20	KLHL20	IMPG2	KMT2E	GULP1			ZBTB21		LRAT		GATM
	TMEM144		LARP1	RP11-795F19.5	PCDH11Y				KLHL42	KLHL28	INO80D	KPNA3	GXYLT1			ZDHHC15		LRCH2		GCLC
	TMEM196		LARP1B	RP3-368B9.1	BCL6				KMT2C	KLHL42	INSM1	KPNA6	H3F3A			ZFHX3		LRP2		GCNT2
	TMEM206		LATS1	RPA2	FNIP1				KPNA3	KMT2C	INTU	KPNB1	HBS1L			ZFHX4		LRRC1		GCSAM
	TMEM33		LCOR	RRAGD	GRID2				KPNA6	KPNA3	IPMK	KRR1	HCFC2			ZFP37		LRRFIP2		GDNF
	TMEM47		LGALSL	RSRP1	RBPMS				KRTAP19-3	KPNA6	IQCJ	KRTAP13-1	HCN1			ZMAT5		LRRN1		GFM1
	TMEM56		LHX9	RTCA	AKIRIN1				KRTAP3-1	KRTAP19-3	IQCJ-SCHIP1	LAPTM4B	HDAC9			ZNF250		LRRTM2		GFPT2
	TMEM62		LIMK1	RTN1	TNRC18				KSR2	KRTAP3-1	IRS1	LARP4	HECTD2			ZNF280D		LUZP2		GIGYF1
	TMF1		LIN7A	RUNX3	BCAS2				LCLAT1	KSR2	IRS2	LDLRAD4	HECW2			ZNF319		MAB21L3		GIGYF2
	TMTC1		LMBRD2	S1PR1	NDUFA9				LDLR	LDLR	ITGAV	LGR5	HEG1			ZNF430		MAGI1		GJA1
	TMTC3		LMO4	SAR1B	MBNL2				LGALSL	LGALSL	ITGB8	LMBRD2	HIF1AN			ZNF432		MAGI2		GK5
	TNFAIP8		LNPEP	SASH1	SLC20A1				LHX9	LHX9	ITPRIPL2	LMX1A	HIPK1			ZNF507		MAK		GLCCI1
	TNFSF12-TNFSF13		LOX	SBF2	PRKAB2				LIMCH1	LIMCH1	ITSN2	LPAR1	HIPK3			ZNF563		MAML3		GLCE
	TNPO1		LPHN2	SBNO1	ARID4B				LIN9	LIN9	JARID2	LPHN2	HLCS			ZNF576		MAOB		GLDC
	TOPORS		LRCH2	SCN9A	LMX1B				LONRF1	LONRF1	KATNAL1	LPP	HMBOX1			ZNF587		MAP3K1		GLT1D1
	TPO		LRIF1	SECISBP2L	PCDHA5				LPGAT1	LPGAT1	KCNA4	LRCH2	HMGB3			ZNF613		MAP3K13		GMEB2
	TRDN		LRP1B	SEL1L3	GSTM2				LPHN2	LPHN2	KCNE3	LRIF1	HNRNPD			ZNF615		MAP3K2		GMNC
	TRIM13		LRRC19	SERBP1	FXR2				LPP	LPP	KCNJ3	LRIG2	HOOK1			ZNF618		MAP3K4		GNA13
	TRIM8		LRRC32	SESN3	TLK1				LPPR1	LPPR1	KCNJ6	LRP2	HOOK3			ZNF621		MAP3K9		GNAI2
	TROVE2		LRRC58	SESTD1	GNAL				LRIG1	LRP12	KCNQ3	LRRTM2	HOXA5			ZNF623		MAP4		GNAQ
	TRPC3		LRRC7	SFMBT1	CD200R1				LRP12	LRP2	KCNQ5	LSM11	HPS5			ZNF66		MAP7D1		GNG10
	TRPM3		LTBP1	SH3D19	QRFPR				LRP2	LRP2BP	KCTD16	LSM14A	HS3ST1			ZNF680		MAPK6		GNPDA1
	TSSC1		LTV1	SIK1	BBC3				LRP2BP	LRRC16A	KCTD8	LY75	HSPA13			ZNF813		MAPK8		GNRHR
	TSTD2		LUZP2	SIX4	PGRMC2				LRRC16A	LRRC8B	KDM7A	LYRM7	IAH1			ZNF880		MARCH1		GOLGA1
	TVP23C-CDRT4		LZTFL1	SKIDA1	MYT1L				LRRC8B	LRRFIP1	KIAA0368	MAB21L1	IER5			ZSCAN22		MARCH6		GOLGA4
	UBE2D2		MAGI2	SKP1	POU2F2				LRRFIP1	LSM12	KIAA0895	MADD	IFIT5			ZXDA		MARCH7		GPATCH2L
	UBE2G1		MAL2	SLAIN1	PRIMA1				LSM12	LUC7L	KIAA1244	MAEA	IGSF10					MARK1		GPCPD1
	UBE2QL1		MAP3K2	SLC13A2	TFB2M				LUC7L	LY75	KIAA1324L	MAGEA10	IKBKB					MAST4		GPR139
	UBE2W		MAP4K3	SLC24A3	DCUN1D1				LY75	MAB21L2	KIAA1958	MAGEC1	IMPAD1					MBNL1		GPR150
	UBN2		MAP4K4	SLC25A12	ANK1				MAB21L2	MAGIX	KIAA2022	MAGI1	ING2					MBNL2		GPR157
	UBR3		MAP9	SLC25A14	PUM2				MAGIX	MAN1C1	KIF13A	MAGI2	INHBA					MCL1		GRIA2
	UFM1		MAPRE1	SLC25A44	NFIB				MAN1C1	MAP3K1	KIN	MAP1B	INO80D					MECP2		GRIN2A
	UGGT2		MARCKS	SLC39A12	REV3L				MAP3K2	MAP3K2	KIT	MAP3K1	INPP4A					MED12L		GRK5
	ULBP2		MARVELD3	SLC44A1	AKT3				MAP3K4	MAP3K4	KLF10	MAP3K13	INTS7					MED13		GRM3
	VAPA		MBD1	SLC8A1	SLCO1A2				MAP3K9	MAP3K9	KLHDC10	MAP3K5	INTS8					MED14		GRM6
	VCAN		MBLAC2	SLCO5A1	ARHGAP44				MAP4K3	MAP4K3	KLHL14	MAP3K7	IPMK					MED20		GSKIP
	VLDLR		MBNL1	SMAD5	PDE9A				MAPK1	MAPK14	KLHL15	MAP3K9	IPO7					MED6		GTF2E2
	VPS13A		MBNL2	SMARCD2	GJC1				MAPK14	MAPK6	KLHL23	MAP7D1	IPO8					MEF2A		GUCY1A3
	VTCN1		MBTD1	SMOC1	USP14				MAPK6	MAPK8	KLHL24	MAPK14	IRS1					MEIS2		GULP1
	WAPAL		MBTPS2	SMURF2	KAT7				MAPK8	MATN3	KNG1	MAPK1IP1L	IRX5					METAP1		GXYLT1
	WDR17		MCTP2	SNAP25	PPARGC1A				MATN3	MB21D1	KPNA5	MAPK8	ITSN2					MEX3B		HACE1
	WDR19		MCUR1	SNRPE	TSPYL1				MB21D1	MBD5	KRAS	MAPRE1	JADE1					MFSD6		HDAC5
	WDR36		MDGA2	SNURF	BCL7A				MBD5	MBD6	LANCL3	MARCH6	JAZF1					MGAT4A		HDAC9
	WDSUB1		MDM4	SNX14	PRR20D				MBD6	MBNL1	LCORL	MARCKSL1	JKAMP					MGRN1		HECTD2
	WNT5A		MED13	SNX5	CXXC4				MBNL1	MDFIC	LDB2	MARK1	JMY					MITF		HECW1
	WWP1		MED28	SOD2	NXPH1				MDFIC	MDM4	LEMD3	MBD2	JUN					MKL2		HELZ
	XKR4		MEPE	SON	BRPF1				MDM4	MECOM	LEPR	MBNL2	KALRN					MLLT4		HEPHL1
	XPOT		METTL8	SOS2	PCDH7				MECOM	MECP2	LEPROT	MBOAT2	KANK1					MMGT1		HERC3
	XRN1		MEX3A	SPATA2	CEP170				MECP2	MED12L	LHFPL3	MCL1	KANK2					MMP15		HIC2
	YIPF7		MEX3B	SPEN	ESRRA				MED12L	MED13L	LHX8	MCUR1	KBTBD6					MOB4		HIPK1
	YTHDC2		MGAT4A	SPOPL	KIAA1024				MED13L	MEDAG	LHX9	MDGA2	KCNA1					MORC3		HIPK2
	ZBTB10		MIB1	SRA1	SYNGAP1				MEDAG	MEMO1	LIFR	MED14	KCND3					MORN4		HLX
	ZBTB33		MLK4	SRSF2	C16orf70				MEMO1	MEX3A	LMBRD2	MED6	KCNJ16					MPP5		HNRNPA2B1
	ZC3H12C		MLLT10	ST18	GALNT2				MEX3A	MFN1	LMO7DN	MEIS2	KCNJ6					MPP7		HNRNPA3
	ZC3H6		MLLT3	ST8SIA3	SPG21				MFN1	MGAT5	LMX1A	METAP1	KCNMB1					MPPE1		HNRNPUL2
	ZCCHC4		MMD	STEAP4	SPATA5L1				MFSD6	MID1	LNPEP	METTL10	KCNQ3					MRGBP		HOOK3
	ZEB2		MMP16	STIM2	PDE7B				MGAT5	MINK1	LPHN3	MEX3B	KCNU1					MSI2		HORMAD1
	ZFHX4		MOB1B	STK33	CREB3L1				MID1	MKL2	LPP	MFAP3L	KCTD16					MTCL1		HOXA11
	ZFP37		MOB3B	STON2	UBE2G1				MIER1	MLLT10	LPPR5	MFSD11	KCTD8					MTMR12		HOXB8
	ZFYVE16		MOB4	STOX2	MYO3A				MINK1	MLYCD	LRP1B	MFSD6	KDELC1					MTMR2		HSPA4L
	ZMPSTE24		MON1B	STX16-NPEPL1	MCMDC2				MKL2	MN1	LRP4	MGAT4A	KDM4C					MTMR4		HTR1F
	ZNF117		MPP6	STX6	DLG2				MLLT10	MOB1B	LRPPRC	MGEA5	KDM5A					MTMR7		IBTK
	ZNF148		MPZL3	STXBP5L	KDM7A				MLYCD	MORC4	LRRC28	MIB1	KDM7A					MTMR9		ICK
	ZNF260		MSL2	SULF1	ZNF704				MN1	MRPL17	LRRTM3	MITF	KDR					MTSS1L		IDH1
	ZNF391		MTDH	SYBU	PCDHAC1				MOB1B	MRPL35	LSM8	MKL2	KDSR					MTX3		IER5
	ZNF451		MTERFD2	SYT6	CTCF				MORC4	MS4A10	LY75	MLIP	KHDRBS1					MXRA5		IFNAR2
	ZNF561		MTM1	SZRD1	TRHDE				MRPL17	MSI2	LYPLA1	MLLT3	KHDRBS2					MYB		IFNGR2
	ZNF585A		MTURN	TANC1	NDST3				MRPL35	MSMO1	MAGEB6	MNT	KIAA0087					MYCN		IFNLR1
	ZNF660		MTX3	TBCEL	USP7				MS4A10	MTRR	MAGI2	MOB4	KIAA0101					MYEF2		IGF1R
	ZNF773		MUT	TBL1XR1	COG3				MSI2	MXD1	MAL	MPP7	KIAA0355					MYO1E		IKZF2
	ZNF780B		MYF5	TBX19	MPPE1				MSMO1	MYBL1	MAL2	MRC1	KIAA0430					MYRIP		IL1RAPL2
	ZSCAN5A		MYO5A	TCF4	WTAP				MTRR	MYCL	MAML1	MRC1L1	KIAA0895					N4BP2		IL2RA
	ZZZ3		MYO9A	TEK	GTPBP10				MXD1	MYCN	MAN1A1	MS4A3	KIAA1244					NAA15		INHBA
			N4BP2	TERF2	SAMD12				MYBL1	MYLIP	MAP3K2	MSH3	KIAA1429					NAA25		INO80D
			NAALADL2	TFDP2	NAA16				MYCL	MYOT	MAP4K3	MSI2	KIAA1430					NACC1		IP6K3
			NAB1	TGFA	AAK1				MYCN	MYT1L	MAP9	MSRB3	KIAA1432					NACC2		IQCB1
			NCK1	TGFB2	PCDHA8				MYLIP	N6AMT1	MAPK1	MTCL1	KIAA1456					NAP1L1		IRF2BP2
			NCKAP1	TGFBR2	MBNL1				MYOT	NAALADL2	MARCH2	MTMR9	KIAA1462					NAPEPLD		IRF4
			NCOA2	TGIF2	DNAJA4				MYT1L	NACC1	MARCH6	MUC19	KIAA2018					NCAM2		IRS1
			NCOA4	TGOLN2	TBP				N6AMT1	NANOS1	MARCKS	MXD1	KIF13A					NCKAP1		IRS2
			NDFIP1	THSD7A	GMCL1				NAALADL2	NAP1L2	MARK1	MYEF2	KIF14					NCOA6		ITGA4
			NDUFS1	TLE1	RASAL2				NACC1	NAPB	MBD1	MYO5B	KL					NDFIP1		ITGA6
			NEBL	TMEM110	SSBP2				NANOS1	NAV3	MBD2	MYO9B	KLF10					NDNL2		ITGA8
			NECAB1	TMEM217	REEP1				NAP1L2	NBEAL2	MBD5	MYT1L	KLF12					NDST3		ITGA9
			NEDD4	TMEM50B	SLITRK6				NAPB	NCALD	MBIP	NAA15	KLF13					NECAB1		ITGB1
			NEK7	TMEM55A	SIPA1L2				NAV3	NCKAP1	MBNL3	NAA30	KLF4					NEK4		ITGB3
			NETO1	TMEM63B	TXNDC17				NBEA	NCOA4	MBTD1	NACC2	KLF9					NEK7		ITSN2
			NEUROD1	TMEM9B	PDPK1				NBEAL2	NDFIP1	MCF2L2	NAP1L1	KLHL14					NEUROD1		JAG2
			NFIA	TMOD2	OSBPL6				NCALD	NDFIP2	MCL1	NCAM2	KLHL3					NFIB		JAKMIP2
			NFIB	TNFRSF1B	CCDC186				NCKAP1	NEUROD1	MCMDC2	NCF2	KLRF1					NHLRC2		JARID2
			NHLRC2	TNRC6A	BCL11B				NCOA4	NFIA	MCTP1	NCK1	KMT2C					NHLRC3		JDP2
			NIPBL	TNRC6B	HMGCS1				NDFIP1	NFIB	MCU	NCKAP1	KMT2E					NID2		JOSD1
			NKAIN2	TOM1L2	KANSL1L				NDFIP2	NFIC	MDM4	NCOR1	KRR1					NLK		JPH4
			NKRF	TRERF1	MTAP				NEUROD1	NIPAL2	MED12L	NDFIP1	KSR1					NOL4		KANSL3
			NKTR	TRIM2	GAREM				NFIA	NISCH	MED13	NDUFA9	LAMC1					NOVA1		KATNBL1
			NLGN1	TRIM59	TMEM263				NFIB	NLK	MED14	NDUFAF4	LANCL1					NPNT		KCNA4
			NOL8	TSC1	PHF13				NFIC	NMT2	MED17	NDUFS1	LATS1					NR1D2		KCNIP4
			NOVA1	TSHZ1	ATP2A2				NIPAL2	NOL4	MED28	NECAB1	LBR					NR4A3		KCNJ12
			NPY1R	TSPAN18	NAV3				NISCH	NPAS2	MED6	NEGR1	LCA5					NR5A2		KCNJ6
			NR2F2	UBC	GRIP1				NLK	NPAS3	MEGF10	NEK7	LCOR					NR6A1		KCTD16
			NR4A3	UBE2D1	RIMS3				NMT2	NR3C2	MEIS1	NEUROD1	LDHC					NRCAM		KCTD3
			NSL1	UBE2D2	SOX1				NOL4	NRBP1	METTL14	NF1	LETM2					NRK		KCTD5
			NT5C2	UBE2W	PAFAH1B2				NOVA1	NRK	METTL9	NFASC	LFNG					NRP1		KCTD7
			NUCKS1	UBN2	EYA1				NPAS2	NUDT13	MIB1	NFIB	LHFP					NSD1		KCTD9
			NUDT21	UBXN2B	PAPSS2				NPAS3	NUFIP2	MID1	NHLRC2	LHX9					NT5M		KDELC2
			NUMBL	UCP3	HGF				NR3C2	NUP54	MKL2	NIF3L1	LIMA1					NUDT11		KDM3A
			NUP153	UGT8	PALM2				NRBP1	OLFML1	MKLN1	NIPAL2	LIN28B					NUDT16		KIAA0226L
			OCA2	ULK2	ZNF367				NRK	OMG	MLH3	NKX3-2	LIN7A					NUFIP2		KIAA0355
			OCLN	UNC13A	JADE1				NUDT13	OR12D3	MMP16	NLK	LMAN1					NUPL2		KIAA1024
			ODF2L	USP13	TRRAP				NUFIP2	OSBPL9	MOB1A	NMI	LMBRD2					NUS1		KIAA1147
			OMD	USP28	OSBPL8				NUP54	OTUD1	MOB4	NMT2	LMO4					NYAP2		KIAA1244
			ONECUT2	USP31	ARHGEF7				OLFML1	OTUD7B	MOSPD2	NOM1	LNPEP					OGFRL1		KIAA1279
			OPA1	USP33	PCDHA4				OMG	PABPC4L	MRAP2	NOV	LOX					OTUD3		KIAA1328
			ORAOV1	USP47	GABRB2				OR12D3	PACS1	MRPS36	NOVA1	LPPR1					OTUD4		KIAA1432
			PABPC3	USP48	RAB5C				OSBPL9	PAK6	MS4A7	NOX1	LPPR4					PAFAH1B1		KIAA1522
			PAM	USP6	SRSF3				OTUD1	PAK6	MSL2	NR1D2	LRCH2					PAK3		KIAA1549
			PANK3	VCPIP1	ABHD17C				OTUD7B	PARM1	MSRB3	NR3C1	LRIG1					PALM2		KIAA1715
			PAPOLA	VGLL4	NR1D2				PABPC4L	PATL1	MTAP	NR5A2	LRIG2					PANK1		KIDINS220
			PAPPA	VMP1	PTPRT				PACS1	PCDH10	MTCP1	NRIP1	LRP1B					PANK3		KIF16B
			PAQR3	VSIG10	SALL1				PAK6	PCDHA1	MTDH	NRP1	LRRC58					PAPOLG		KLF10
			PARD6G	WASL	CNOT6L				PAK6	PCDHA10	MTHFR	NSD1	LRRTM3					PAPPA2		KLF12
			PARP8	WDFY4	C9orf64				PARM1	PCDHA11	MYCBPAP	NSRP1	LTBP1					PAQR7		KLF13
			PATZ1	WDR47	KMT2E				PARP8	PCDHA12	MYCN	NT5C3A	LTN1					PARP6		KLF7
			PAX6	WNK1	TANC2				PATL1	PCDHA13	MYF5	NT5DC1	LYRM2					PBRM1		KLF8
			PAXIP1	WNT2B	PHIP				PCDH10	PCDHA2	MYL12A	NUDT10	MAL2					PBX3		KLF9
			PBX3	WTAP	ST5				PCDHA1	PCDHA3	MYLIP	NUFIP2	MAMDC2					PCDH20		KLHL2
			PCDH10	XPO4	FOXO1				PCDHA10	PCDHA4	MYO10	NUP160	MAP1B					PCDH7		KLHL20
			PCDH11X	ZAK	DAAM1				PCDHA11	PCDHA5	MYO1D	NYAP2	MAP2					PDE4A		KLHL28
			PCDH11Y	ZBTB18	SOX2				PCDHA12	PCDHA6	MYT1L	OGFRL1	MAP2K5					PDE4D		KLHL4
			PCDH19	ZBTB4	TM2D1				PCDHA13	PCDHA7	MZT1	ORAOV1	MAP3K1					PDE7A		KMT2A
			PCDH7	ZBTB7A	UNC5D				PCDHA2	PCDHA8	N4BP2	OTUD3	MAP3K2					PDE8B		KMT2C
			PCDHA1	ZCCHC14	AFF2				PCDHA3	PCDHAC1	N4BP2L1	P2RY12	MAP4K3					PDP1		KRAS
			PCDHA10	ZDHHC14	PCYOX1				PCDHA4	PCDHAC2	NAA30	PABPC5	MAP4K4					PDS5B		KXD1
			PCDHA11	ZDHHC23	ATP13A3				PCDHA5	PCGF5	NABP1	PAFAH1B1	MAP4K5					PGAP1		LARP4
			PCDHA12	ZDHHC7	TRIB1				PCDHA6	PDCD10	NAMPT	PAK3	MAPRE1					PGR		LCLAT1
			PCDHA13	ZEB2	PRRG3				PCDHA7	PDCD1LG2	NAPEPLD	PAK7	MARCH6					PHACTR2		LCOR
			PCDHA2	ZFPM2	FNDC3A				PCDHA8	PDE1C	NBEA	PAPD5	MARCH8					PHACTR3		LCORL
			PCDHA3	ZFYVE9	AMOTL1				PCDHAC1	PDE4A	NBEAL1	PARD6B	MARCKS					PHF20L1		LGI1
			PCDHA4	ZIC5	MAPK6				PCDHAC2	PDE4DIP	NBN	PAXBP1	MATR3					PHF3		LHFPL2
			PCDHA5	ZMAT3	PCDHA3				PCGF5	PDE5A	NCAM2	PBRM1	MBD5					PHF6		LHX1
			PCDHA6	ZNF148	L3MBTL3				PDCD10	PFN2	NCK2	PBX3	MBLAC2					PHLDA1		LHX8
			PCDHA7	ZNF217	NDUFAF5				PDCD1LG2	PGM2L1	NCKAP1	PCDH10	MBNL2					PIEZO1		LHX9
			PCDHA8	ZNF250	FGF7				PDE1C	PGR	NCKAP5	PCDH11Y	MBNL3					PIKFYVE		LIFR
			PCDHAC1	ZNF263	CXCL10				PDE4A	PHC3	NCOA2	PCDH7	MBOAT2					PIM1		LIMCH1
			PCDHAC2	ZNF3	GNG5				PDE4DIP	PHF12	NCOR1	PCDHA9	MCFD2					PIP5K1B		LIMS1
			PDE4DIP	ZNF429	H1F0				PDE5A	PHLDA3	NCR3LG1	PCF11	MCRS1					PIP5K1C		LIN28A
			PDGFA	ZNF451	RAD21				PFN2	PHLDB2	NEDD1	PDCL	MED1					PITPNB		LIN28B
			PDGFRA	ZNF555	GAS1				PGM2L1	PHTF2	NEDD4L	PDE4A	MED13					PKN2		LIN7C
			PDIK1L	ZNF609	PLAU				PGR	PI15	NENF	PDE4D	MEMO1					PLCB1		LMBR1L
			PDK1	ZNF614	FGFR1OP				PHC3	PIANP	NETO2	PDE7A	METTL8					PLEKHA1		LMLN
			PDSS2	ZNF704	ZNF654				PHF12	PIK3C2G	NEUROD4	PDE8B	MEX3B					PLEKHG1		LMO3
			PEG10	ZNF711	ABTB2				PHLDA3	PIK3CA	NFAT5	PDK1	MFAP5					PLG		LONRF1
			PEX13	ZNF800	BTG1				PHLDB2	PIK3R3	NFIA	PDS5B	MGAT2					PLGLB1		LOX
			PEX5L		C7orf31				PHTF2	PIKFYVE	NKX3-1	PEX5	MIB1					PLGLB2		LPCAT2
			PGAP1		SERTAD2				PI15	PITPNA	NLGN4Y	PGAP1	MIEF1					PLXNA2		LPGAT1
			PGM2L1		DGKI				PIANP	PITX1	NMNAT2	PGGT1B	MKLN1					POMP		LPHN3
			PHACTR3		UBE4B				PIK3C2G	PKNOX1	NMUR2	PGR	MLIP					POU2F1		LPP
			PHC3		MXRA5				PIK3CA	PLXNA4	NPHP3-ACAD11	PGRMC2	MMD					PPARG		LPPR4
			PHIP		REEP5				PIK3R3	PLXNC1	NR2C1	PHACTR2	MMD2					PPARGC1B		LRCH2
			PIANP		CPNE8				PIKFYVE	PMEPA1	NRIP1	PHF13	MMP16					PPFIA1		LRFN2
			PIGK		MEGF11				PITPNA	PNRC1	NT5C1B-RDH14	PHF3	MMS22L					PPFIA4		LRP6
			PIGW		HMGB1				PITX1	POLI	NTRK3	PHF6	MOB4					PPIG		LRRC17
			PIK3C2A		SETD1A				PKNOX1	POLR1B	NUCB2	PHLDB2	MON1B					PPM1A		LRRC40
			PIK3R1		TMEM130				PLXNA4	POSTN	NUCKS1	PIGA	MORC3					PPP1CC		LRRC8B
			PIKFYVE		RAP1B				PLXNC1	PPARA	NUDCD2	PIK3C2A	MORF4L1					PPP1R12A		LRRC8C
			PILRB		TPMT				PMEPA1	PPP1R12A	NUDT13	PIK3CB	MOSPD2					PPP1R16B		LRRC8D
			PJA2		TRIM13				PNRC1	PPP1R13L	NUDT2	PIKFYVE	MPP6					PPP1R2		LRRCC1
			PLCXD3		KIF5C				POLI	PPP2R5E	NUFIP2	PISD	MPRIP					PPP2R2A		LRRK2
			PLEKHA3		PCBP4				POSTN	PPP6R1	NUP43	PIWIL1	MRPL32					PPP2R5E		LYN
			PMAIP1		RNF139				PPARA	PPP6R3	NUPL1	PKNOX1	MSH2					PPP3R1		LYPLAL1
			PMEPA1		TMEM165				PPP1R12A	PPTC7	OGFRL1	PLA2G12A	MSL2					PPTC7		M1AP
			PNISR		MBD5				PPP1R13L	PRC1	OLFML2A	PLAG1	MSN					PRICKLE1		MAFG
			PNRC1		JMY				PPP2R5E	PRICKLE2	ONECUT2	PLEKHA1	MTCP1					PRIM1		MAGEE1
			POLDIP3		PIAS1				PPP6R1	PRKAA1	OTUD3	PLEKHA3	MTF2					PRKAA1		MAGI2
			POLI		TBL1XR1				PPP6R3	PRKAR2A	OTUD4	PLEKHG1	MTFR1					PRKCE		MAML1
			POLK		SORBS2				PPTC7	PRKX	OTULIN	PLEKHG6	MTMR1					PRKD3		MAN1A2
			POP1		NR2F1				PRC1	PROX1	OTX2	PLGLB1	MTMR10					PRKX		MAP3K13
			POU2F1		MEF2A				PRICKLE2	PRR5L	OXCT1	PLGLB2	MTSS1L					PRLR		MAP3K2
			POU4F2		SCN8A				PRKAA1	PRRT3	PABPC4L	PLXNA2	MUT					PROK2		MAP3K5
			PPAP2B		SLC39A1				PRKAR2A	PRTG	PAFAH1B2	PMP22	MYCN					PROX1		MAP3K7
			PPARGC1B		FAM135B				PRKX	PRUNE2	PAG1	POF1B	MYNN					PRPF4B		MAP4K4
			PPFIA2		HIVEP3				PROX1	PSG1	PAICS	POU2F1	MYO9A					PRRC2C		MAP6
			PPIG		RAB14				PRR5L	PSG11	PAK3	POU6F2	MYT1					PSPC1		MAP7D3
			PPIP5K2		LRRC4				PRRT3	PTCD3	PANK3	PPARGC1A	N4BP2					PTBP3		MAPK8
			PPM1A		PTGES3				PRTG	PTEN	PAPD5	PPARGC1B	NAA16					PTCH1		MARCH4
			PPM1B		RAPH1				PRUNE2	PTGER2	PAPPA	PPIP5K2	NAB1					PTGS2		MARCH6
			PPM1L		NBEA				PSG1	PTGES3	PARP9	PPM1K	NAMPT					PTPRK		MARCH8
			PPP1CB		CAMK2N1				PSG11	PTPN4	PAX6	PPP1CB	NANOS1					PUM2		MARK1
			PPP1R12A		PRR20E				PTCD3	PTPRD	PBX1	PPP1R12B	NAP1L2					PURA		MARK3
			PPP1R9A		MTDH				PTEN	PTPRG	PCCB	PPP2R2A	NAP1L5					PURB		MAST3
			PRDM5		KIAA1033				PTGER2	PXDN	PCDH7	PPP2R5A	NBR1					PYGO1		MAST4
			PRDX1		VKORC1L1				PTGES3	PZP	PCDH9	PPP2R5E	NCKAP1					QKI		MAT2A
			PREPL		HAT1				PTPN4	R3HDM2	PCDHB12	PPP3CB	NCOA2					RAB11FIP4		MBNL1
			PRICKLE2		SVIL				PTPRD	RAB13	PCF11	PPP3R1	NCOA3					RAB14		MBNL3
			PRKD1		SMG1				PTPRG	RAB18	PCGF1	PPTC7	NCOA4					RAB1A		MBOAT1
			PRLHR		ZMYND8				PXDN	RAB1A	PCGF3	PRDM12	NCOA7					RAB30		MCF2L
			PROX1		KIF5B				PZP	RAB33B	PCLO	PREP	NCOR2					RAB39B		MCTP2
			PRR20C		NCOA1				R3HDM2	RAB8B	PDCD6IP	PRICKLE1	NCR3LG1					RAB3GAP2		ME1
			PRR20D		EPB41L3				RAB13	RAD23B	PDE12	PRKAA1	NEDD1					RAB4A		MECP2
			PRRC1		MIER3				RAB18	RAD51D	PDE4D	PRKACB	NEGR1					RAB5A		MED12L
			PRRC2C		COL4A1				RAB1A	RAI2	PDE5A	PRKCE	NEK10					RAC1		MEF2D
			PRSS35		LHX2				RAB33B	RALGPS1	PDGFC	PRKG1	NFASC					RAD51C		MEIS2
			PRTG		R3HDM1				RAB8B	RAP1A	PDGFRA	PRLR	NFIA					RALGPS2		MEOX2
			PSMD7		GPR139				RAD51D	RAP1B	PDK1	PROX1	NFIB					RANBP6		METAP2
			PSME4		CUL4B				RAI2	RAP2C	PDS5B	PRR15	NFYA					RANBP9		MEX3B
			PTAR1		NEURL4				RALGPS1	RAPGEF2	PEX5L	PSD3	NHLRC2					RAP1B		MFSD11
			PTPDC1		KCND3				RAP1A	RAPGEF6	PGAP1	PSMD1	NIN					RAP2B		MFSD6
			PTPN1		PCDHA6				RAP1B	RASSF2	PGM2L1	PSME4	NIPBL					RAP2C		MIA3
			PTPN11		TMEM151B				RAP2C	RBL1	PGRMC2	PTGES3	NIPSNAP3B					RAPH1		MIB1
			PTPN12		CTD-3148I10.9				RAPGEF2	RBM4B	PHF6	PTK2	NLGN4X					RARB		MICAL1
			PTPN14		RPS6KA2				RAPGEF6	RBMS1	PHIP	PTPLAD2	NLRP11					RASD2		MICB
			PTPRG						RASSF2	RBMS3	PHLDA1	PTPN2	NOC3L					RBBP6		MIER2
			PTPRS						RBM4B	RC3H1	PHYHIPL	PTPRG	NOG					RBBP7		MIER3
			PTTG1						RBMS1	RC3H2	PIGK	PURB	NOTCH1					RBL2		MINOS1
			PUM2						RBMS3	RCOR1	PIK3C2A	PYGO1	NOVA1					RBM25		MLK4
			RAB10						RC3H1	RCOR3	PIK3CA	R3HDM2	NOVA2					RBM26		MLXIP
			RAB11A						RC3H2	REEP3	PIK3CB	RAB11A	NPHP1					RBM47		MMD
			RAB21						RCOR1	REST	PIK3CD	RAB11FIP4	NPNT					RBMXL1		MMP16
			RAB29						RCOR3	REV1	PLD1	RAB27A	NPTX1					RBPJ		MMP21
			RAB2A						REEP3	REXO2	PLEKHA3	RAB39B	NPY1R					RC3H2		MNT
			RAB30						REST	RFTN1	PLEKHH2	RAB3GAP2	NPY2R					RCN2		MOB3B
			RAB3GAP2						REV1	RFX4	PLSCR4	RAB5A	NR2F2					REL		MORF4L1
			RAB3IP						REXO2	RGL1	PLXDC2	RAB9B	NR5A2					REV1		MSANTD3-TMEFF1
			RABGAP1L						RFTN1	RGP1	POLR3G	RAI1	NRBP1					REV3L		MSANTD4
			RAD9B						RFX4	RGPD2	PON2	RALGAPB	NRG1					RFPL4B		MSS51
			RAI1						RGL1	RHEBL1	POU2F1	RAP1A	NRIP1					RFX3		MTDH
			RANBP9						RGP1	RHOB	POU3F1	RASA1	NRXN1					RFX7		MTMR10
			RAP2A						RGPD2	RIC3	PPAPDC2	RASA2	NSRP1					RGS17		MTTP
			RAP2C						RHEBL1	RICTOR	PPARGC1B	RASGRP1	NTF3					RIN2		MXRA5
			RASA2						RHOB	RIMKLA	PPFIA2	RASL11B	NUDT4					RNF111		MYBL2
			RASSF6						RIC3	RIN2	PPIG	RB1	NUP153					RNF125		MYBPC1
			RASSF8						RICTOR	RNF11	PPIP5K2	RBBP9	NUP35					RNF139		MYH11
			RBBP6						RIMKLA	RNF111	PPM1G	RBL2	NYAP1					RNF141		MYO5A
			RBFOX2						RIN2	RNF145	PPM1L	RBM25	OCLN					RNF152		MYOZ2
			RBM24						RNF11	RNF165	PPP2R5C	RBM27	ODF2L					RNF213		MZT1
			RBM26						RNF111	RNF167	PPP4R2	RBMS3	OGFOD1					RNF217		NAA25
			RBM27						RNF145	RNF19A	PRDM4	RBPJ	OGFRL1					RNF38		NAA35
			RBPMS						RNF165	RNF216	PRDM6	REL	OR51E1					ROBO2		NAALADL2
			RC3H1						RNF167	RNF38	PRDM8	REV1	ORMDL3					ROCK1		NACC2
			RECK						RNF19A	RNF44	PRKCB	RFC1	OSBPL11					RORA		NADK
			RFK						RNF216	RORA	PRKCI	RFTN2	OSTM1					RORB		NAGPA
			RFPL1						RNF38	RORB	PRKG1	RFX3	OTOGL					RP11-382J12.1		NAPG
			RFPL2						RNF44	RP11-45H22.3	PRLR	RFX7	OTUD4					RP11-455G16.1		NAV3
			RFX4						RORA	RP11-795F19.5	PRMT3	RGMA	OTUD6B					RP11-664D7.4		NCAM1
			RGS1						RORB	RPS6KA2	PRNP	RGS17	OTULIN					RP11-766F14.2		NCK2
			RGS4						RP11-45H22.3	RRAGD	PRPF40A	RGS7	OXR1					RRM1		NCKAP1
			RGS7						RP11-795F19.5	RRM1	PRPF4B	RHOD	PAG1					RUFY3		NCOA3
			RGS7BP						RPAP2	RSBN1L	PRRG4	RIN2	PAIP2					RUNX1		NCOR2
			RHOU						RPS6KA2	RTN1	PRTG	RNASE1	PAK2					RXFP1		NCR3LG1
			RILPL2						RRAGD	RTN4RL1	PRUNE	RNF125	PAK7					RYR3		NDEL1
			RNF11						RRM1	S100PBP	PSAT1	RNF135	PALM2					SACM1L		NDUFC2
			RNF111						RTN1	S1PR1	PSD3	RNF139	PAM					SALL1		NECAB1
			RNF13						RTN4RL1	SAMD3	PSME4	RNF152	PAPD5					SAP30L		NECAP1
			RNF180						S100PBP	SAMD4A	PTBP2	RNF213	PAPOLG					SASH1		NEDD4
			RNF217						S1PR1	SAMD8	PTGFRN	ROBO2	PARD3B					SAV1		NEDD4L
			RNF38						SAMD3	SAR1A	PTPN4	RORA	PARK2					SCAMP1		NEFM
			RNF44						SAMD4A	SATB1	PUM1	RP11-295P9.3	PATE4					SCEL		NEGR1
			ROR1						SAMD8	SBF2	PVRL3	RP11-366L20.2	PAX6					SCN2A		NEURL1B
			RORA						SAR1A	SCARA3	QKI	RP11-826N14.2	PBX3					SCN8A		NEUROD1
			RP2						SATB1	SCN1B	RAB10	RPRD2	PCDH10					SEL1L		NFAT5
			RPL23						SBF2	SCN3A	RAB11FIP5	RPS29	PCDH11X					SELT		NFATC2
			RPRD1A						SCARA3	SCUBE3	RAB12	RSBN1L	PCDH11Y					SEMA3G		NFATC3
			RPRD2						SCN1B	SDC1	RAB21	RSF1	PCDH19					SEMA6D		NFIB
			RPS6KB1						SCN3A	SEC11A	RAB22A	RTN2	PCMTD1					SESN3		NHLH2
			RPTN						SCUBE3	SEC22A	RAB6A	RTN4	PCNX					SETD2		NHS
			RREB1						SDC1	SEC61A2	RAB6B	RUFY3	PCSK2					SGK3		NID1
			RRP15						SEC11A	SEC63	RABGAP1	RUNX2	PCYOX1					SGMS2		NKX2-2
			RRP9						SEC22A	SECISBP2L	RAP1A	RUNX3	PDE5A					SH2B3		NLGN1
			RSBN1						SEC61A2	SEL1L	RAP2B	SALL1	PDIK1L					SH3GLB1		NLGN4Y
			RSF1						SEC63	SEMA4C	RAP2C	SAP30BP	PDK1					SHISA6		NOL4L
			RTN1						SECISBP2L	SEPT7	RASA1	SAP30L	PDS5B					SIK2		NOVA1
			SAMD12						SEL1L	SESN3	RASGEF1A	SART1	PEAK1					SIM1		NR3C1
			SAMD8						SEMA4C	SETD5	RB1CC1	SCAI	PELI2					SIX4		NR4A2
			SASS6						SEPT7	SGCD	RBL2	SCAMP1	PFDN4					SLAIN2		NR5A2
			SATB1						SESN3	SH3D19	RBM26	SCG3	PGM2L1					SLC12A2		NR6A1
			SATB2						SETD5	SH3KBP1	RBM28	SCHIP1	PHACTR2					SLC19A2		NRBF2
			SBNO1						SGCD	SH3RF3	RBMS3	SCN1A	PHACTR3					SLC1A1		NRBP1
			SCAF4						SH3D19	SHCBP1	RBMXL1	SCN2A	PHC3					SLC20A2		NRG3
			SCAI						SH3KBP1	SIN3B	RC3H1	SCN8A	PHF16					SLC25A3		NRIP1
			SCFD1						SH3RF3	SIPA1L1	RC3H2	SCRIB	PHF21B					SLC26A2		NRXN3
			SCOC						SHCBP1	SIRT5	RECQL	SEC22A	PHF6					SLC30A1		NT5E
			SEC23A						SIN3B	SIX4	REL	SELT	PHTF2					SLC35A3		NTM
			SEC24A						SIPA1L1	SKIDA1	REPS2	SEMA3E	PI4KB					SLC36A1		NTNG1
			SEC62						SIRT5	SKIL	RERG	SENP2	PIGM					SLC39A10		NUCKS1
			SEC63						SIX4	SLAIN1	REST	SEPSECS	PIGN					SLC7A11		NUDCD2
			SECISBP2L						SKIDA1	SLC10A4	REV1	SERINC3	PIH1D3					SLC9C2		NUDT5
			SEH1L						SKIL	SLC11A2	REV3L	SERTAD2	PIK3C3					SLCO5A1		NUFIP2
			SEMA3A						SLAIN1	SLC13A1	RFWD3	SESN3	PIK3CA					SLMO2		NUP93
			SEMA3D						SLC10A4	SLC16A10	RFX7	SESTD1	PIKFYVE					SMAD2		NUS1
			SEMA5A						SLC11A2	SLC22A3	RGP1	SETBP1	PIM2					SMAD9		OGFRL1
			SENP6						SLC13A1	SLC24A3	RGS5	SETD5	PISD					SMAP1		OMG
			SERPINB9						SLC16A10	SLC25A12	RHOA	SFPQ	PJA2					SMARCA1		ONECUT2
			SESN1						SLC22A3	SLC25A34	RHOBTB1	SFRP2	PKD2					SMARCA4		ORC2
			SESN3						SLC24A3	SLC25A6	RHOBTB3	SGIP1	PKIA					SMARCA5		OSBPL8
			SESTD1						SLC25A12	SLC26A2	RHOQ	SGK3	PKN2					SNAP91		OTUD4
			SETD1B						SLC25A34	SLC26A4	RHOT1	SH3D19	PKP4					SNN		OTUD6B
			SETD2						SLC25A6	SLC26A7	RIC8B	SH3YL1	PLAA					SNTB2		OVOL1
			SETD7						SLC26A2	SLC30A7	RICTOR	SHC4	PLCG1					SNX13		OXR1
			SF3A1						SLC26A4	SLC31A2	RIMS2	SHISA6	PLCL1					SOCS2		P4HA2
			SFXN1						SLC26A7	SLC35F1	RNF128	SIX4	PLCXD3					SOCS5		PAAF1
			SGMS1						SLC30A7	SLC37A1	RNF138	SLAIN1	PLEKHA3					SORCS3		PABPC1L2A
			SGPP1						SLC31A2	SLC4A7	RNF145	SLAIN2	PLEKHA8					SOX11		PABPC1L2B
			SH2D1A						SLC35F1	SLC6A11	RNF150	SLC12A2	PLXNA4					SPAG1		PAFAH1B2
			SHANK2						SLC37A1	SLC6A6	RNF165	SLC16A1	PLXNC1					SPIRE1		PAG1
			SIAH1						SLC4A7	SLC6A8	RNF217	SLC16A10	PMAIP1					SPRED1		PALM2
			SIAH3						SLC6A11	SLC7A11	RNF219	SLC1A2	PMM1					SREK1IP1		PANK3
			SKIL						SLC6A6	SLC9A6	RNPC3	SLC20A2	PNRC2					SRGAP1		PAPD4
			SKIV2L2						SLC6A8	SMARCA2	ROBO1	SLC25A16	POLB					SRR		PAPOLB
			SLAIN2						SLC7A11	SMARCD2	RORA	SLC25A4	POLK					SRSF10		PAQR3
			SLC16A4						SLC8A1	SMARCE1	RP11-152F13.5	SLC26A2	POM121L2					SSBP2		PARP16
			SLC1A2						SLC9A6	SMG1	RP11-176H8.1	SLC26A7	POU6F1					SSFA2		PARP8
			SLC25A12						SMARCA2	SMOC1	RP11-322L20.1	SLC2A13	PPAP2B					SSX2IP		PAWR
			SLC25A17						SMARCD2	SMOC2	RP11-553A10.1	SLC30A7	PPAPDC2					STAMBP		PAX3
			SLC26A2						SMARCE1	SMURF2	RP2	SLC35A2	PPARA					STATH		PBRM1
			SLC30A1						SMG1	SNX17	RPL23	SLC35A3	PPFIA1					STC1		PCDH10
			SLC30A5						SMOC1	SNX3	RPRD1A	SLC35E3	PPFIBP1					STIM2		PCDH17
			SLC33A1						SMOC2	SOCS1	RRP15	SLC38A2	PPIL4					STK38L		PCDH20
			SLC35F5						SMURF2	SOCS3	RSF1	SLC39A14	PPIP5K2					STMN1		PCGF3
			SLC38A2						SNX17	SOCS6	RUNX1T1	SLC44A1	PPM1A					STOX2		PCGF5
			SLC6A1						SNX3	SON	RWDD4	SLC4A4	PPM1B					STRN3		PCMTD2
			SLC6A5						SOCS1	SORL1	RYR2	SLC4A5	PPM1F					STX16		PDCD2L
			SLC7A11						SOCS3	SOX4	RYR3	SLC5A10	PPP1R10					STX7		PDE4D
			SLC8A1						SOCS6	SOX6	S1PR1	SLC5A3	PPP1R18					STXBP5L		PDE4DIP
			SLIT3						SON	SPATA2	SACS	SLC7A11	PPP1R8					SUB1		PDE5A
			SLITRK1						SORL1	SPEF2	SAMD12	SLC7A2	PPP1R9A					SULT4A1		PDE7A
			SLITRK3						SOX4	SPOCK1	SAV1	SLC8A1	PPP2R1B					SUPT7L		PDGFA
			SMAD5						SOX6	SPRYD3	SBNO1	SLC9C1	PPP2R2C					SYNCRIP		PDGFC
			SMARCA1						SPATA2	SPRYD4	SCAI	SLCO5A1	PPP2R5E					SYNGAP1		PDSS1
			SMARCE1						SPEF2	SPTSSB	SCARB2	SLITRK4	PPP4R1					SYT10		PER2
			SMC2						SPOCK1	ST18	SCN2A	SLMAP	PPP4R2					SYT14		PEX5L
			SNAI2						SPRYD3	ST3GAL5	SCOC	SMAD9	PPP6R3					TAGAP		PFN2
			SNAPC1						SPRYD4	STEAP2	SDAD1	SMARCA4	PRDM16					TAL1		PGBD2
			SNTG1						SPTSSB	STK35	SDE2	SMC3	PREPL					TANC1		PGM1
			SNX10						ST18	STK38	SDHB	SMEK2	PRKAB2					TANC2		PGM3
			SNX29						ST3GAL5	STK39	SEL1L3	SMYD1	PRKAG2					TBC1D9		PGP
			SOCS2						STEAP2	STOX2	SELT	SNAP91	PRKG1					TBCA		PHACTR2
			SOCS5						STK35	STRN3	SEPT3	SNN	PRMT3					TBL1XR1		PHF16
			SON						STK38	STX18	SEPT7	SNTB2	PROK2					TBPL1		PHTF2
			SOS1						STK39	STXBP4	SERTAD2	SOD2	PRTG					TBRG1		PICALM
			SOX1						STOX2	SULF1	SESN3	SORCS3	PSAT1					TBX1		PIGA
			SOX15						STRN3	SUZ12	SESTD1	SOX5	PSIP1					TCF4		PIK3CD
			SOX2						STX18	SV2A	SETD2	SOX9	PSPH					TCFL5		PIP4K2A
			SOX4						STXBP4	SYBU	SFT2D2	SP4	PTAR1					TDG		PIRT
			SPAG17						SULF1	SYNM	SGCD	SPAG9	PTBP2					TECTA		PITPNB
			SPAG9						SUZ12	SYNPO2	SGMS2	SPCS3	PTCHD1					TENM3		PITPNC1
			SPDYE1						SV2A	SYT1	SH2D1A	SPECC1	PTK2					TES		PITPNM2
			SPDYE3						SYBU	SYT10	SH3D19	SPOPL	PTPN11					TET2		PKHD1
			SPIN1						SYNM	SYT11	SIK2	SPTLC3	PTPN12					TET3		PKNOX2
			SPRED1						SYNPO2	SYT15	SIKE1	SREBF2	PTPN14					TEX2		PLA2G12A
			SPRTN						SYT1	SYT6	SIRT1	SREK1IP1	PTPN21					TFB2M		PLA2G2C
			SPRY1						SYT10	TAF4	SIX4	SRSF1	PTPRZ1					TFIP11		PLAG1
			SRF						SYT11	TAOK1	SKIDA1	SRSF10	PUM2					TGFA		PLAGL2
			SRSF5						SYT15	TAX1BP1	SKIL	SRSF5	PVRL4					TGFBR1		PLEKHO2
			SRSF7						SYT6	TBC1D25	SLAIN1	SSBP2	PXYLP1					TGIF1		PLXNA2
			SS18L1						TAF4	TBK1	SLC10A7	SST	PYGO1					TGIF2		PLXNC1
			SSX2IP						TAOK1	TBR1	SLC11A2	ST7L	QKI					TGOLN2		PNISR
			STAMBPL1						TAX1BP1	TCL1B	SLC12A2	STAMBP	R3HDM2					THAP1		PNKD
			STARD4						TBC1D25	TERF2	SLC15A5	STARD13	RAB11FIP2					TIA1		PNMA1
			STIM2						TBK1	TFCP2L1	SLC16A12	STAU2	RAB21					TIAM2		PNPLA1
			STK32A						TBR1	TFIP11	SLC17A7	STC1	RAB30					TJP1		POLR1A
			STK38L						TCL1B	TGFBR2	SLC18A2	STEAP2	RAB33B					TLE1		POLR3G
			STRN						TERF2	TGIF1	SLC23A2	STK38	RAC1					TM2D1		POP1
			STYX						TFCP2L1	TGM3	SLC24A2	STMN1	RALGAPA1					TM2D2		POU2F1
			SUSD5						TFIP11	THBS1	SLC25A17	STOX2	RALGPS2					TMCC1		PPAPDC2
			SYCP2						TGFBR2	THSD7A	SLC25A36	STRN3	RANBP10					TMEM144		PPARGC1A
			SYCP2L						TGIF1	TIA1	SLC25A37	STXBP3	RANBP17					TMEM159		PPARGC1B
			SYDE2						TGM3	TIAM1	SLC25A38	SUGT1	RANBP9					TMEM161B		PPHLN1
			SYNJ1						TGOLN2	TLR5	SLC30A1	SV2B	RAP1B					TMEM167A		PPIL2
			SYT4						THSD7A	TMBIM6	SLC30A4	SVIP	RAP2C					TMEM170B		PPIL4
			TADA2B						TIA1	TMEFF2	SLC30A7	SYBU	RAPGEF2					TMEM194B		PPIP5K2
			TAF1						TIAM1	TMEM117	SLC30A8	SYCE1	RASA2					TMEM257		PPP1R12A
			TAF3						TLR5	TMEM136	SLC33A1	SYNCRIP	RASSF8					TMEM65		PPP1R14C
			TAGAP						TMBIM6	TMEM159	SLC35F1	TAF1D	RBFOX1					TMF1		PPP1R18
			TAOK1						TMEFF2	TMEM167B	SLC36A4	TAF3	RBFOX2					TMX3		PPP1R2
			TBC1D12						TMEM117	TMEM196	SLC41A2	TAF4	RBFOX3					TNKS2		PPP2R1B
			TBC1D3C						TMEM136	TMEM45A	SLC44A1	TAOK1	RBM12B					TNPO1		PPP2R2B
			TBL1XR1						TMEM159	TMEM47	SLC4A4	TBC1D19	RBM46					TNRC18		PPP3CA
			TBX18						TMEM167B	TMEM64	SLC4A7	TBC1D30	RBM48					TNRC6A		PPP3CB
			TCF24						TMEM182	TNFAIP3	SLC5A3	TBL1XR1	RBM8A					TNRC6B		PPP3R1
			TCF4						TMEM196	TNFRSF12A	SLC6A15	TCF12	RC3H1					TNS3		PPP4R4
			TCF7L2						TMEM45A	TNKS	SLC6A4	TCF4	RDH10					TOP1		PPTC7
			TECPR2						TMEM47	TNPO2	SLC6A5	TEAD1	RDX					TRAPPC8		PPWD1
			TENM3						TMEM64	TNRC6A	SLC7A11	TECTA	RECK					TRERF1		PRDM1
			TET3						TNFAIP3	TNRC6B	SLC8A1	TES	REEP1					TRIM24		PREP
			TGFBR2						TNFRSF12A	TNRC6C	SLC9A2	TET2	RELN					TSC22D2		PRG4
			THAP2						TNIP1	TPRG1	SLC9A6	TET3	RET					TSHZ3		PRKRIR
			THAP5						TNKS	TRAK2	SLFN5	TFEC	REV1					TSPAN12		PRLR
			TIFA						TNPO2	TRAPPC10	SLITRK4	TGIF2	RFTN1					TSR2		PROSER1
			TLE1						TNRC6A	TRDMT1	SMAD5	THAP5	RFX7					TTC14		PRRG1
			TLR4						TNRC6B	TRIM2	SMURF2	TIA1	RGL1					TTC39B		PRSS37
			TMEM106B						TNRC6C	TRIM23	SNAPC3	TIMM23	RIF1					TUBGCP5		PRUNE2
			TMEM123						TPRG1	TRIM33	SNCA	TLDC1	RIMKLB					TULP4		PSD3
			TMEM126B						TRAK2	TRIM37	SNIP1	TLE1	RIMS3					UBE2A		PSTK
			TMEM170B						TRAPPC10	TRIM39	SNRPD1	TLK1	RND3					UBE2D1		PTBP3
			TMEM200C						TRDMT1	TRPC4	SNX1	TLX2	RNF13					UBE2D2		PTCH1
			TMEM209						TRIM2	TRPC5	SNX16	TMEM181	RNF180					UBE2D3		PTGFRN
			TMEM245						TRIM23	TRPS1	SOCS1	TMEM189-UBE2V1	RNF19A					UBE2F		PTP4A1
			TMEM261						TRIM33	TSC1	SOCS6	TMEM19	RNF2					UBE2G1		PTPDC1
			TMEM263						TRIM37	TSHZ3	SOD2	TMEM30A	RNGTT					UBN2		PTPN13
			TMEM38B						TRIM39	TSPAN12	SOGA1	TMEM67	RNMT					UBR3		PTPN20A
			TMEM67						TRPC5	TSPAN19	SORBS2	TMF1	ROBO2					UBR7		PTPN4
			TMOD3						TRPS1	TSPAN6	SOST	TMOD1	ROCK2					UCK2		PVRL3
			TMTC2						TSC1	TTC9	SOX11	TMOD3	RP11-152F13.5					UHMK1		PYGO1
			TMX3						TSHZ3	TUB	SOX5	TMPRSS2	RP11-553A10.1					UNC79		R3HDM1
			TNPO1						TSPAN12	TXK	SOX6	TMSB4Y	RPL22L1					UPRT		RAB11A
			TNRC6A						TSPAN6	TXLNA	SP2	TNFAIP1	RPL23					URI1		RAB15
			TNRC6B						TTC9	TXLNG	SP4	TNKS2	RPRD1A					USP14		RAB21
			TOB1						TUB	UBE2A	SPAG9	TNRC6A	RPS6KA3					USP3		RAB22A
			TOB2						TXK	UBE2D2	SPCS2	TNRC6B	RPS6KB1					USP38		RAB23
			TPR						TXLNA	UBL3	SPCS3	TOP1	RQCD1					USP45		RAB27B
			TRAK1						TXLNG	UBXN2B	SPDYE2	TOX	RRAS2					USP47		RAB2A
			TRANK1						UBE2A	UHMK1	SPIN1	TPD52L3	RRP15					USP6		RAB32
			TRAPPC8						UBE2D2	UNC13A	SPOCK2	TRIM22	RSBN1					USP6NL		RAB38
			TRIM23						UBL3	USP12	SPOCK3	TRIM24	RSL24D1					VANGL1		RAB3D
			TRIM33						UBXN2B	USP24	SPOPL	TRIM36	RTF1					VASH2		RAB7A
			TRIM45						UHMK1	USP37	SPRY3	TRIQK	RTKN2					VAX1		RAB8A
			TRIM62						UNC13A	VAMP3	SPRYD7	TROVE2	RUSC2					VCPKMT		RABGAP1L
			TRIM67						USP12	VAPA	SPTBN1	TSC22D2	RWDD2A					VKORC1L1		RAD23B
			TRMT10A						USP24	VCPIP1	SRI	TSHZ2	S100PBP					VLDLR		RAI14
			TRMT13						USP37	VGLL4	SRP9	TSHZ3	SAMD12					VTI1B		RALGPS1
			TRMT5						VAMP3	VPS4B	SRSF6	TSN	SAMD8					WNK3		RANBP2
			TRPM3						VAPA	VPS53	SSFA2	TSR2	SBSPON					WWC3		RANBP9
			TRPS1						VCPIP1	VSTM2B	SSH2	TTBK2	SCAI					XKR6		RAP1B
			TSC22D2						VGLL4	VTI1A	ST6GALNAC5	TTK	SCAMP1					XPR1		RAP2C
			TTC39B						VPS4B	VWC2L	ST8SIA4	TULP4	SCD					XYLT1		RAPGEF2
			TULP4						VPS53	WAC	STAG1	TVP23C	SCN5A					YIPF4		RAPGEF4
			TVP23B						VSTM2B	WASL	STARD13	TXNDC12	SCN8A					YIPF5		RARB
			TVP23C						VTI1A	WBP1L	STAU1	TYRP1	SCOC					ZBED4		RARG
			TXLNG						VWC2L	WBP4	STC1	UBA5	SCRT2					ZBTB18		RARRES1
			TYW5						WAC	WDR1	STEAP2	UBE2D1	SDK2					ZBTB21		RASA1
			UBA6						WASL	WDR35	STK10	UBE2D3	SEC23A					ZBTB33		RASA2
			UBAP1						WBP1L	WDR44	STK17B	UBE2E1	SECISBP2L					ZBTB34		RASAL2
			UBE2D3						WBP4	WDR45B	STK3	UBE2H	SEMA3F					ZBTB37		RASGEF1B
			UBE2E2						WDR1	WNK1	STK32A	UBE2V1	SEMA5A					ZBTB41		RASGRP3
			UBE2E3						WDR35	WNT3	STK35	UBE2V2	SENP6					ZBTB5		RAVER2
			UBE2K						WDR44	WNT7B	STK38L	UBE3A	SERF1A					ZBTB7C		RBFOX1
			UBN2						WDR45B	WWP1	STOX2	UBN2	SERINC1					ZC3H12C		RBM12
			UBR3						WNK1	XG	STPG2	UBR3	SERPINI1					ZC3H6		RBM26
			UCHL5						WNT3	YES1	STRN	UBR5	SESN1					ZDHHC2		RCBTB1
			UGCG						WNT7B	YTHDF2	STRN3	UHMK1	SESN3					ZDHHC20		RCOR1
			UHMK1						WNT9A	ZBTB10	STT3B	UNC119	SETD3					ZDHHC21		RECK
			UHRF1BP1						WWP1	ZBTB11	SUB1	UNC79	SETD7					ZEB1		REEP1
			USP25						XG	ZBTB14	SUCO	UPRT	SFXN1					ZFAND3		REEP3
			USP45						YES1	ZBTB18	SUGT1	UQCC1	SGCB					ZFHX3		REV1
			UTP15						YTHDF2	ZBTB4	SUMO2	UQCRH	SGIP1					ZFHX4		REV3L
			UTP3						ZBTB10	ZBTB46	SUPT20H	USP45	SGPP1					ZFP36L2		RFTN2
			VAMP2						ZBTB11	ZBTB7B	SUPT7L	USP47	SH3PXD2A					ZFP82		RFX2
			VAV3						ZBTB14	ZC3H7A	SURF4	USP6	SHC4					ZFX		RFX3
			VCPKMT						ZBTB18	ZC3HAV1L	SYNJ1	USP6NL	SHCBP1					ZFY		RFX6
			VEGFA						ZBTB4	ZDHHC18	SYT11	VANGL1	SHROOM4					ZHX1		RFX7
			VEGFC						ZBTB46	ZDHHC7	TAF3	VKORC1L1	SIAH1					ZMAT3		RGL1
			VEZF1						ZBTB7B	ZER1	TANC1	VLDLR	SIRT1					ZMYM2		RGS17
			VGLL3						ZC3H7A	ZFHX4	TAP2	VSNL1	SIX1					ZNF131		RHD
			VKORC1L1						ZC3HAV1L	ZFP91	TBC1D15	VSTM2A	SIX3					ZNF143		RHEBL1
			VPS13A						ZDHHC18	ZFPM2	TBC1D4	VSX2	SKA3					ZNF148		RHOB
			VSNL1						ZDHHC7	ZFYVE9	TBC1D9	VWC2L	SLC14A1					ZNF207		RIMBP2
			VTA1						ZER1	ZHX3	TBX18	WAC	SLC15A2					ZNF217		RIMKLA
			VWC2						ZFHX4	ZMYND11	TCERG1	WDR20	SLC15A5					ZNF24		RMDN2
			WBP4						ZFP91	ZNF134	TCP10L	WDR3	SLC16A2					ZNF260		RNASEH1
			WDFY1						ZFPM2	ZNF180	TDG	WHSC1	SLC17A4					ZNF33A		RNF122
			WDPCP						ZFYVE9	ZNF217	TEC	WNT2	SLC1A2					ZNF33B		RNF157
			WDR3						ZHX3	ZNF263	TENM3	WWTR1	SLC25A27					ZNF350		RNF165
			WDR44						ZMYND11	ZNF280B	TET3	XIRP2	SLC25A30					ZNF367		RNF213
			WDR47						ZNF134	ZNF317	TEX15	XKR4	SLC25A36					ZNF423		RNF220
			WDR72						ZNF180	ZNF320	TFAP2B	XKRX	SLC2A14					ZNF451		ROR1
			WEE1						ZNF217	ZNF367	TGFBR2	XRN1	SLC30A10					ZNF469		RORA
			WIPF1						ZNF263	ZNF385B	THAP9	YAF2	SLC35B4					ZNF510		RP11-160N1.10
			WNT2B						ZNF280B	ZNF469	THBS2	YIPF4	SLC35D1					ZNF532		RP11-302M6.4
			WRN						ZNF317	ZNF516	THRA	YPEL2	SLC35F5					ZNF557		RP11-497E19.2
			WSB1						ZNF320	ZNF521	THSD7A	ZBTB10	SLC38A2					ZNF596		RP11-505K9.4
			WWP1						ZNF367	ZNF677	TIAM1	ZBTB18	SLC39A14					ZNF618		RP11-625H11.1
			XIAP						ZNF385B	ZNF678	TIFAB	ZBTB21	SLC4A4					ZNF638		RP11-738G5.2
			XKR4						ZNF469	ZNF680	TIMP3	ZBTB25	SLC4A7					ZNF654		RPL26
			XPO1						ZNF516	ZNF684	TLK1	ZBTB41	SLC5A12					ZNF704		RPS6KA2
			YIPF4						ZNF521	ZNF710	TMCC1	ZBTB44	SLC5A3					ZNF726		RQCD1
			YOD1						ZNF677	ZNF716	TMEM100	ZC3H12B	SLC6A1					ZNF800		RRAD
			YTHDF1						ZNF678	ZNF720	TMEM106B	ZC3H6	SLC6A11					ZNF804A		RRM2
			YWHAQ						ZNF680	ZNF736	TMEM116	ZDHHC21	SLC7A11					ZNF827		RRP1B
			ZBTB25						ZNF684	ZNF738	TMEM154	ZFHX3	SLC8A1					ZNRF2		RSL24D1
			ZBTB6						ZNF710	ZNF800	TMEM161B	ZFHX4	SLFN12					ZSWIM6		RTKN2
			ZC2HC1A						ZNF716	ZNF804A	TMEM170B	ZFP36L2	SLIT1					ZYG11A		RTN4R
			ZC3H11A						ZNF720	ZNF827	TMEM245	ZMYM2	SLIT2							RUNDC3B
			ZC3H4						ZNF736	ZNF831	TMEM255A	ZNF12	SLITRK1							RUNX1
			ZC3H7B						ZNF738	ZNRF3	TMEM38B	ZNF140	SLK							RUNX2
			ZCCHC13						ZNF800	ZPLD1	TMEM5	ZNF148	SMAD2							S100PBP
			ZCCHC24						ZNF804A		TMEM54	ZNF169	SMAD5							SAMD4A
			ZDHHC21						ZNF827		TMEM55A	ZNF207	SMARCAD1							SAMD8
			ZEB1						ZNF831		TMEM56	ZNF236	SMIM5							SBF1
			ZEB2						ZNRF3		TMF1	ZNF260	SNAI2							SBK1
			ZFPM2						ZPLD1		TMOD1	ZNF281	SNAP25							SCAF4
			ZFR								TMOD3	ZNF304	SNAP91							SCARA5
			ZFYVE20								TMPRSS11D	ZNF354A	SNAPC1							SCML1
			ZMYM2								TMTC1	ZNF367	SNRPB2							SCML2
			ZMYND11								TMTC2	ZNF407	SNTB2							SCN1A
			ZMYND8								TMX1	ZNF462	SNX16							SCN2A
			ZNF207								TNFSF13B	ZNF559	SNX30							SCN3A
			ZNF217								TNKS2	ZNF576	SOCS5							SCN8A
			ZNF236								TNRC6A	ZNF624	SOCS6							SCN9A
			ZNF280B								TNS1	ZNF627	SORT1							SCRG1
			ZNF281								TOPORS	ZNF649	SOS1							SCYL3
			ZNF420								TOX	ZNF654	SOX1							SDAD1
			ZNF423								TPBG	ZNF678	SOX2							SEC22A
			ZNF43								TPH1	ZNF680	SOX5							SEC22C
			ZNF430								TPR	ZNF681	SP3							SEC23A
			ZNF462								TRAF3IP2	ZNF682	SPAG9							SEC23IP
			ZNF503								TRIM13	ZNF695	SPG20							SEC24A
			ZNF512B								TRIM15	ZNF704	SPTSSA							SEC61A2
			ZNF521								TRIM2	ZNF773	SRF							SEL1L3
			ZNF536								TRIM23	ZNF781	SRP72							SEMA3A
			ZNF569								TRIM36	ZNF800	SRSF3							SEMA6B
			ZNF571								TRIM9	ZNF804A	SSFA2							SEMA6D
			ZNF711								TRPC3	ZNRF2	ST3GAL2							SEPT7
			ZNF770								TRUB1	ZNRF3	STARD13							SEPT8
			ZNF850								TSC22D2		STK38L							SESTD1
			ZRANB2								TTC14		STK4							SETD7
											TTC17		STRN							SFXN1
											TTC39B		STRN3							SGCB
											TTC39C		STX16							SGMS2
											TVP23B		STXBP6							SGSM1
											TVP23C		STYX							SH2B3
											UBA6		SUGT1							SH3KBP1
											UBE2A		SULF1							SH3PXD2A
											UBE2D1		SUPT20H							SH3RF1
											UBE2E2		SURF4							SHOC2
											UBE2H		SUSD5							SIM1
											UBE2J1		SUV420H1							SIRT1
											UBE2K		SUZ12							SKIL
											UBE2W		SWAP70							SKP2
											UBE4A		SYDE1							SLAIN1
											UBL3		SYNCRIP							SLC10A7
											UBR3		SYNE1							SLC1A2
											UBXN4		SYNJ1							SLC22A5
											UCHL3		SYT1							SLC25A36
											UFL1		SYT10							SLC26A11
											UGCG		SYVN1							SLC30A4
											UHMK1		TAF12							SLC35A3
											ULK1		TAF3							SLC35B4
											ULK2		TAF5L							SLC35C1
											UNC80		TAF9B							SLC35F1
											USP34		TAOK1							SLC35F3
											USP37		TAOK3							SLC35G2
											USP44		TAP2							SLC36A1
											USP9X		TBC1D12							SLC36A4
											VANGL1		TBC1D31							SLC38A2
											VAPA		TBCA							SLC38A7
											VMP1		TBL1XR1							SLC41A2
											VPS13A		TBRG1							SLC4A7
											VPS54		TBX18							SLC5A3
											VSTM2A		TBX5							SLC6A3
											VSTM4		TC2N							SLC6A9
											VTA1		TCAIM							SLC7A11
											VWA5A		TCF4							SLC9A4
											WDR17		TEAD1							SLC9A8
											WDR3		TEC							SLCO5A1
											WHSC1L1		TENM1							SLCO6A1
											WWP1		TERF1							SMAD2
											XPR1		TET2							SMAP1
											XRN1		TFAP2A							SMARCD2
											YIPF7		TFIP11							SNAI1
											YOD1		TGFBR3							SNAPIN
											YWHAG		THAP1							SNTB2
											YWHAZ		THAP2							SNX10
											ZAK		THSD7A							SNX16
											ZBTB10		THUMPD3							SNX18
											ZBTB11		TIFA							SNX27
											ZBTB37		TIMP2							SNX29
											ZBTB43		TLK1							SNX33
											ZBTB44		TLL2							SNX6
											ZBTB8A		TLN1							SNX8
											ZC3H11A		TLN2							SOCS1
											ZC3H12C		TMA16							SOCS3
											ZC3H13		TMBIM4							SOCS6
											ZCCHC14		TMCC1							SOGA1
											ZDHHC15		TMED2							SOS1
											ZDHHC17		TMEM123							SOX12
											ZDHHC2		TMEM136							SOX13
											ZDHHC21		TMEM147							SOX4
											ZEB2		TMEM167A							SOX9
											ZFHX4		TMEM170A							SP4
											ZFP36		TMEM170B							SPAG9
											ZFPM2		TMEM183A							SPAST
											ZFX		TMEM189-UBE2V1							SPCS3
											ZNF148		TMEM220							SPEF2
											ZNF207		TMEM26							SPEN
											ZNF225		TMEM33							SPHKAP
											ZNF239		TMEM87B							SPOCK3
											ZNF24		TMOD3							SPTLC3
											ZNF318		TMTC1							SRGAP3
											ZNF326		TMTC3							SRSF10
											ZNF367		TMX1							SRSF7
											ZNF451		TMX4							SSBP2
											ZNF462		TNFRSF11B							SSR3
											ZNF486		TNRC6A							SSX2IP
											ZNF503		TOB1							ST8SIA4
											ZNF529		TP53INP1							STAC
											ZNF569		TP73							STAG1
											ZNF587		TRANK1							STAG2
											ZNF599		TRAPPC6B							STC1
											ZNF624		TREM1							STEAP1
											ZNF644		TRIM2							STIM2
											ZNF680		TRIM33							STK17B
											ZNF720		TRIM52							STK38L
											ZNF736		TRIM59							STK39
											ZNF738		TRIM71							STOX2
											ZNF770		TRIML1							STRIP1
											ZNF773		TRIO							STT3B
											ZNF788		TRIQK							STX16
											ZNF800		TROVE2							STX2
											ZNF831		TSC22D1							STX7
											ZYG11B		TSC22D2							STYX
													TSTD2							SUPT20H
													TTC21B							SUPT3H
													TTC5							SYBU
													TUBB							SYNGR3
													TUBB2A							SYPL1
													TXLNG							SYT9
													TYW5							TANK
													UBA6							TAOK1
													UBE2B							TARSL2
													UBE2D1							TASP1
													UBE2I							TBC1D10B
													UBE2V1							TBL1XR1
													UBE2W							TBPL1
													UBN2							TCF21
													UBQLN1							TCF24
													UCHL5							TDG
													UGCG							TDRP
													UGT8							TENM1
													ULK2							TENM3
													UNC119B							TET1
													USP6NL							TFDP1
													USP9X							TFPI2
													VAPA							TIA1
													VASH2							TICAM1
													VAT1L							TIMM22
													VEGFA							TIMP3
													VLDLR							TK2
													VPS13A							TLE1
													VWC2							TLL2
													WAPAL							TM4SF1
													WASF3							TM4SF18
													WDFY3							TM4SF20
													WDPCP							TM9SF3
													WDR11							TMCC1
													WDR70							TMEFF1
													WDR91							TMEM106B
													WHSC1							TMEM170A
													WIF1							TMEM170B
													WIPF1							TMEM181
													WNK3							TMEM194B
													WNT16							TMEM229A
													XIAP							TMEM26
													XKR4							TMEM47
													XKR6							TMEM56
													XKR8							TMEM86A
													XPO1							TMEM87A
													XRN1							TMEM87B
													XRN2							TMIGD2
													YIPF4							TMOD2
													YOD1							TMPRSS7
													YPEL1							TMTC1
													YPEL2							TNFRSF10B
													YWHAB							TNFSF13B
													YWHAG							TNIK
													YWHAQ							TNKS
													ZBED3							TNKS2
													ZBTB10							TNPO1
													ZBTB25							TNRC6A
													ZBTB38							TNRC6B
													ZBTB7C							TNRC6C
													ZBTB8A							TOMM70A
													ZC3H4							TOPBP1
													ZC3H6							TOX
													ZCCHC14							TP53INP1
													ZCCHC24							TP53TG3
													ZDHHC17							TP53TG3C
													ZDHHC2							TP53TG3D
													ZDHHC21							TPM4
													ZEB1							TPP2
													ZEB2							TRDN
													ZFAND6							TRIM37
													ZFC3H1							TRIM9
													ZFPM2							TRIQK
													ZFR							TRMT5
													ZFX							TRO
													ZFYVE20							TRPA1
													ZMYM4							TRPM7
													ZMYND8							TRPS1
													ZNF124							TSEN15
													ZNF148							TTBK1
													ZNF207							TTC8
													ZNF217							TTLL7
													ZNF25							TTN
													ZNF280B							TTPA
													ZNF281							TULP4
													ZNF292							TUSC3
													ZNF302							TVP23B
													ZNF326							TVP23C
													ZNF395							TWF1
													ZNF423							TWISTNB
													ZNF532							UBAC1
													ZNF536							UBE2D2
													ZNF548							UBE2F
													ZNF621							UBE2G1
													ZNF652							UBE2I
													ZNF662							UBE2J1
													ZNF678							UBE2R2
													ZNF692							UBE2V2
													ZNF697							UBE3C
													ZNF708							UBN1
													ZNF711							UBN2
													ZNF773							UCP3
													ZSWIM4							UGT1A8
													ZYG11B							UGT2A3
																				UNC5C
																				UNKL
																				USP15
																				USP2
																				USP22
																				USP37
																				USP44
																				USP45
																				USP46
																				USP48
																				VAMP3
																				VAPA
																				VAT1
																				VAT1L
																				VAV3
																				VCPKMT
																				VENTX
																				VGLL3
																				VIL1
																				VIM
																				VKORC1L1
																				VOPP1
																				VPS13C
																				VPS26B
																				VPS33A
																				VSTM4
																				VWC2
																				WDFY3
																				WDR1
																				WDR26
																				WDR44
																				WDR7
																				WDR70
																				WDR82
																				WIPF1
																				WIPF3
																				WNK3
																				WWP1
																				XPO1
																				XPR1
																				YBX3
																				YOD1
																				YPEL2
																				YPEL5
																				YTHDC1
																				YWHAZ
																				YY2
																				ZBED1
																				ZBTB11
																				ZBTB18
																				ZBTB39
																				ZBTB41
																				ZBTB6
																				ZBTB7A
																				ZC3H8
																				ZCCHC11
																				ZDHHC14
																				ZDHHC17
																				ZDHHC2
																				ZDHHC21
																				ZEB2
																				ZFAND5
																				ZFC3H1
																				ZFP1
																				ZFY
																				ZIC1
																				ZMYM2
																				ZMYND8
																				ZNF148
																				ZNF197
																				ZNF208
																				ZNF280B
																				ZNF521
																				ZNF529
																				ZNF547
																				ZNF585A
																				ZNF594
																				ZNF625-ZNF20
																				ZNF644
																				ZNF704
																				ZNF711
																				ZNF720
																				ZNF736
																				ZNF773
																				ZNF814
																				ZNF831
																				ZNRF1
																				ZPBP2
																				ZRANB2
																				ZSCAN29
																				ZSWIM6
																				ZYG11B

## Sheet: HCV_vs_CTRL_DOWN
Supplementary Table S3B. Target genes of the 15 miRNAs downregulated in liver biopsies obtianed from HCV mono-infected patients with respect to controls, as provided by the DIANA-microT-CDS algorithm
hsa-let-7d-3p	hsa-miR-423-3p	hsa-miR-193a-5p	hsa-miR-483-5p	hsa-miR-423-5p	hsa-miR-92b-3p	hsa-miR-193b-5p	hsa-miR-671-3p	hsa-miR-486-5p	hsa-miR-125a-5p	hsa-miR-210-5p	hsa-miR-486-3p	hsa-miR-1247-5p	hsa-miR-3605-3p	hsa-miR-4443
AKAP6	FAM71D	AADACL2	APOPT1	ABCC5	A1CF	AC008394.1	ACSL1	ABHD16A	ABCC2	ADAM15	AATK	C18orf8	AC008394.1	ABR
ASXL2	IK	ABCD1	CDK5R2	AC007952.5	AACS	AC093802.1	APEH	ABHD17B	ABCC5	AKT3	ABCC3	SNX14	B4GALNT4	AC007040.11
SIGLEC6	KCNN3	AC003005.4	CLCN3	AC007952.6	AARS	ACER3	ATP1B4	ABL2	ABHD6	ARHGAP35	ABHD2		CACNA1G	AC073610.5
ZIC1	MDH1	AC008394.1	CTB-50L17.14	AC008394.1	ABCA1	ACVR2A	ATP6V1G2-DDX39B	AC005609.1	ABI2	BICD2	AC010536.2		CALY	AC104667.3
	RAP2C	AC099552.4	CTDSPL2	AC010536.2	ABHD13	ARHGAP42	BTBD19	AC010547.9	ABL2	BRD4	ADAM11		CCDC183	AC108938.5
	XYLB	ACVR1	CUTA	ACACA	ABI2	ARL8B	CACHD1	AC135178.1	ABTB1	CCDC38	ADAMTS14		CYP2A6	ACACB
	ZCCHC4	AGBL3	CXXC5	ACKR4	ABI3BP	ASAP1	CCDC65	ADAMTS19	AC008394.1	DCAF7	AGAP3		FAM27D1	ACOT13
		AGO1	DACT3	ACOT2	AC011294.3	ATP9A	CPM	ADAMTSL1	AC013269.5	ENTPD6	AL136419.1		FLT3LG	ACPP
		AIF1L	GPR155	ACSM6	AC012123.1	BIK	DEPTOR	ADNP	AC015804.1	FAM214B	ALKBH6		IL20RB	ADAMTS12
		AL391421.1	IFIT3	ACTL7A	ACADL	BRD7	DOCK5	AFF3	AC079612.1	HNRNPUL2	ANKRD52		NEUROG2	AFF3
		ALG10B	LHX5	ADAM11	ACOX1	BRI3BP	DUOX1	AGPAT5	ACACB	MED13L	ARID1B		PDZD7	AGPAT4
		ALMS1	MKRN3	ADAM19	ACTC1	C10orf85	ERBB3	AK2	ACAD8	MFAP3L	ARPC1A		PPFIA3	AGT
		ANGEL1	MRTO4	ADAM22	ADAM10	C12orf40	FAM208A	AMER2	ACOT13	MUC19	ARPC1B		SIRPB1	AHCYL2
		APOC2	MTRNR2L4	ADAM30	ADAM19	C12orf79	FBXO10	ANXA13	ACSL6	NUDT16	ARPC4		SMG1	AKT1
		AQPEP	NCEH1	ADAMTS9	ADAMTSL1	C19orf82	MAP4K1	AP003774.4	ACSM2A	PHC2	ASIC1		TEX13A	AL590822.1
		ARHGAP6	NOVA1	AHDC1	ADAMTSL3	C1orf158	MMS19	AQP11	ACSM2B	POU2F2	ATXN2L		TGM3	ALDH7A1
		ARID1A	OMA1	AK1	ADCY3	C3orf38	MTFR1L	ARHGAP5	ACSS2	PSMC5	ATXN7L3		TMEM189	AMER2
		ARID1B	PDGFD	AKTIP	ADM	C5orf51	NMT1	ARID4B	ADAM28	SLC17A7	BBS1		TRIP10	ANKRD52
		ARMC1	PLEKHB2	ALKBH5	ADO	C9orf64	PIH1D1	ARMC8	ADAMTS14	SLC44A1	BCAS1		VGF	ANKRD66
		ARPP21	PLEKHG2	ALS2CL	ADRB1	C9orf91	RASGRF1	ATG2B	ADCY1	SRF	BCL7C		YIPF6	APC
		ASCC2	POM121	ANGPTL2	AFF1	CACNA1B	RPS6KB2	ATG9A	ADPRH	STK35	BDNF			APOBEC3C
		ATP8B3	PPIL2	ANO6	AFF3	CARM1	SEPT1	ATXN7L3	AGGF1	TTYH3	BTBD9			AR
		BCL11B	PTMA	ANP32A	AFF4	CATSPER1	SHH	BAHCC1	AGXT2	VPS37D	C10orf85			ARHGAP17
		BIN3	RBM19	ANPEP	AGO3	CCDC173	SKA3	BCAS2	AIFM1	ZNF7	C17orf53			ARHGAP31
		BLID	RBM5	AP2M1	AHCYL1	CCDC57	STT3B	BICC1	ALG1		C17orf97			ARHGAP44
		BLM	RNF121	APOC2	AIFM2	CCND1	TBC1D17	BMPR1A	ALPK3		C5orf52			ARIH1
		BMF	RP11-770J1.4	ARHGAP8	AKAP10	CD22	TMOD1	BOLL	AMER2		C6orf223			ASB12
		BTBD10	RUSC1	ARHGEF37	AKAP2	CFLAR	TOMM40	BTAF1	AMIGO2		C8orf46			ATP2A2
		BTG1	SATB2	ARID5B	ALX4	CLDN19	TUBG1	BTBD11	ANAPC16		CACNA1G			ATP2B2
		C11orf72	SCN2B	ARPC5	ANGPTL2	CLIP1		C12orf45	ANKRD13B		CACNA2D2			ATP6V1C2
		C14orf28	SLC12A5	ASB14	ANKIB1	CLIP3		C14orf119	ANKRD26		CAMTA2			ATRNL1
		C15orf32	TNN	ASB16	ANKRD13C	CTD-2132N18.3		C19orf12	ANKRD50		CATSPERG			ATRX
		C15orf43	UBALD1	ASB2	ANKRD28	CYP26B1		C1orf213	ANKS6		CCDC120			ATXN2L
		C1S	UGT3A1	ATG9A	ANO3	DACT3		C5orf64	AP2B1		CCDC97			BBS1
		C22orf46	VAMP1	ATP10B	ANO8	DLX3		CADM1	APLP2		CD164L2			BCAM
		C2orf48	ZFYVE20	ATP11B	ANP32E	DMD		CAGE1	ARHGEF2		CDC42SE1			BCAN
		C8orf33	ZNF169	ATP11C	AP000295.9	DNAH2		CALU	ARID3A		CELSR2			BEND7
		CA7	ZNF417	ATP2A3	AP1AR	DUSP3		CBFB	ARID3B		CHCHD5			BTBD7
		CALCRL		ATP2B2	AP3B1	EFCAB4A		CCDC144NL	ARMC7		CHD3			C10orf76
		CALML4		ATP2B3	APH1B	EFR3B		CCDC30	ARSI		CHRD			C11orf72
		CAMK2G		ATP6V1G2	APPL1	ELOVL5		CCDC38	ASTN2		CHST1			C1orf74
		CCDC150		ATP8B2	APPL2	EMX2		CCDC85C	ASXL2		CLCF1			C21orf88
		CCDC38		ATPAF1	ARF1	ERVFRD-1		CCNH	ASXL3		CLIP3			C22orf46
		CCT3		ATXN2L	ARHGAP31	ETV1		CD247	ATHL1		CNOT1			C5orf63
		CD200		ATXN7L2	ARHGEF10	EXOC6		CDH10	ATL2		CNP			CACNG3
		CDADC1		ATXN7L3	ARHGEF17	FAM216B		CDK4	ATP10D		CORO7			CACUL1
		CDK12		BAG1	ARID1B	FBXL2		CDKN3	ATP6AP1L		CPEB2			CAGE1
		CEBPG		BAP1	ARL5B	FMO1		CELF2	B9D1		CPLX2			CALN1
		CEP120		BCAS3	ARMC1	FOXC1		CEMIP	BAG4		CPSF3L			CAMK1D
		CHCHD5		BCL9L	ARNTL2	FPGT-TNNI3K		CEP350	BAK1		CTDSP2			CAMK1G
		CHD1		BEND3	ARRDC3	FRS2		CIT	BAP1		CTNNBIP1			CASP14
		CHMP1B		BRE	ARRDC4	FSD1L		CLDN10	BAZ2A		CUL9			CBX6
		CLCA2		BTBD9	ASAP1	FZD4		CLN5	BBS4		DCAF7			CCDC115
		CLIP3		BTN2A1	ASB5	GABPB1		CNKSR2	BCAT1		DDX56			CCDC38
		CLK3		C10orf67	ASB7	GNA13		CNPY3	BCL2L14		DGAT1			CCDC65
		CMPK1		C10orf76	ASPN	H2BFM		CNTN5	BDH1		DLL4			CCNC
		CNOT10		C10orf91	ATG14	HAP1		COL6A6	BIN2		DMBX1			CD22
		CNTFR		C12orf36	ATL3	HELZ		CRB1	BLZF1		DYRK4			CD300LF
		COMMD6		C15orf27	ATP11C	HNRNPAB		CREBL2	BMF		E2F1			CD96
		CPA6		C16orf72	ATP2A2	HOXC8		CRHR1	BNIP2		EGLN2			CDK12
		CREB3L2		C1orf191	ATP2B4	HOXC9		CRHR2	BPI		EPOR			CDK2AP1
		CREB3L3		C1orf194	ATP7A	IL22		CRLS1	BRCA1		ERBB2			CDRT4
		CRY1		C1orf95	ATP8B1	IL23R		CSPG5	BRMS1		ERVFRD-1			CELF2
		CSNK2A1		C2	ATRX	IMPG1		CTB-186H2.3	BRPF1		ESRRA			CEP120
		CSPP1		C20orf27	ATXN1	INTS7		CTDSPL2	BRWD1		EVPLL			CHAT
		CUL2		C22orf29	ATXN3	IQCF1		CTU2	BTN2A2		FAM193B			CHCHD5
		CUL3		C3orf56	AURKA	IZUMO2		CYB5R4	C10orf54		FAM203A			CHD6
		CUZD1		C5orf55	AXL	KDSR		DCAF10	C11orf57		FAM203B			CHRDL1
		CYP19A1		C6orf223	B3GALT2	KIAA0430		DCBLD2	C12orf40		FAM212B			CITED4
		CYTH2		CADM3	BAHCC1	KIAA1024L		DHFR	C15orf53		FBN1			CLEC4M
		CYTH3		CALM3	BAI3	KIAA2026		DHFRL1	C17orf51		FBRS			CLMN
		DCLK1		CAPN5	BAZ2B	KREMEN2		DKK2	C17orf59		FCAMR			CLSTN2
		DMRT2		CAPN6	BCAT1	LDHA		DLAT	C19orf38		FKBP1C			CNKSR1
		DNAH3		CASKIN2	BCL11A	LIMD1		DNAJC21	C19orf54		FLNA			CNTN6
		DSCAML1		CASP2	BCL11B	LIN7A		DOCK3	C1orf147		FLNC			CSPP1
		DSE		CBX6	BCL2L11	LOXL4		DST	C1orf213		FLOT2			DDA1
		EBF3		CCDC33	BCL9	LSMEM1		EHHADH	C2CD4C		FMNL3			DGKA
		EEF1A1		CCL22	BICC1	LTN1		EIF4E	C2orf15		GABRE			DIAPH1
		EIF2S2		CD320	BMPR2	MAP2K7		ELMOD2	C2orf43		GBP3			DNAH10OS
		ELP5		CD72	BPY2	MBTPS2		ELP3	C4orf17		GDF11			DNAJC10
		EPS15L1		CDC20B	BPY2B	MSH3		EMP1	C6orf47		GDI1			DPF2
		ERBB2		CDC42SE1	BPY2C	MTO1		EPB41L1	C9orf170		GLRA1			DUOX1
		ERVFRD-1		CDKN1A	BRAF	N4BP2		EPHA3	CACNA1E		GRM2			DUSP16
		ERVV-1		CELSR2	BSDC1	NFATC2		F9	CACNB1		HID1			DYRK2
		ERVV-2		CELSR3	BSN	NGLY1		FAM134A	CACNB3		HLA-DPB1			E2F3
		ESCO1		CEND1	BTG2	NID1		FAM161B	CARM1		HRH3			EBF3
		EXOC3L2		CGNL1	BTLA	NLRP1		FAM217B	CASP2		HUWE1			EFHC1
		EZH2		CGREF1	C1QTNF3-AMACR	NPFFR2		FAM47E-STBD1	CBFB		ITGA5			ENPP6
		FADS1		CILP2	C21orf91	NRXN2		FBN1	CBLL1		KDM2A			ERBB4
		FAM83A		CLIC4	C2CD4C	NSUN3		FGF7	CCDC126		KDM6B			ERC1
		FAM98B		CNNM2	C2orf69	NUBP1		FGF9	CCL4L1		KIR3DX1			ERLIN2
		FBXO47		CNOT3	C5orf28	PCDH17		FLRT2	CCNF		KLHDC7B			ERMARD
		FCAMR		CNTN2	C9orf85	PDCD4		FOXO1	CCNJ		KMT2D			ESPL1
		FDFT1		CNTROB	CABS1	PEX26		G3BP2	CCNJL		KRT82			EXOG
		FPR3		COL1A1	CACNA1I	PLAA		GAB3	CCR5		KY			EXT1
		FRMPD4		COPS7B	CADM2	PLRG1		GABRB3	CD34		LGALS9B			F2RL2
		GANAB		CPEB1	CALN1	PLXDC1		GAPVD1	CD48		LPHN3			FAM120A
		GBA2		CPLX2	CAMK2A	POLDIP2		GAS2	CD5L		LPPR2			FAM129C
		GIPC3		CPSF7	CAND1	POU5F1B		GMPR2	CDC37L1		LRP5			FAM171B
		GNAQ		CREB3L2	CAPRIN2	PPP1R12B		GOLGB1	CDC42BPG		LSMEM2			FAM22F
		GOLGA6A		CRIP3	CASD1	PRMT7		GPR153	CDC42SE1		LTBP3			FAS
		GOLGA8A		CRK	CASP16	PTAFR		GPX8	CDH13		LY6E			FBRS
		GOLGA8F		CRTC2	CBFA2T3	PTBP2		GRHL2	CDH23		MARCKSL1			FICD
		GORASP1		CSF1	CBLN4	RAB7A		GUCY1A2	CDK16		MARK2			FLII
		GOT2		CTAG1A	CCDC113	RBPJ		GXYLT1	CDR2L		MECP2			FMNL3
		GPATCH2L		CTAG1B	CCDC186	RORC		HAT1	CDS2		MEN1			FNTB
		GPATCH8		CTD-3138B18.4	CCDC89	RSG1		HLA-DOA	CENPP		MIB2			FOXC1
		GPC6		CXCL16	CCNC	RSL1D1		HOOK3	CEP41		MMS19			FTO
		GPX8		CYB561D2	CCNJL	SEPHS2		HSD17B2	CGN		MPPED1			GALNT10
		GZMB		CYP4F22	CCSER2	SFPQ		HUNK	CHAMP1		MRPL10			GAN
		HABP2		DAP	CCT6A	SLC14A1		ID4	CHD7		MS4A14			GC
		HCRTR1		DBP	CD2AP	SLC22A2		IGF1	CHRM3		MXI1			GDF11
		HDAC2		DDX54	CD59	SLC5A11		IL23R	CHTF8		NAA60			GGCX
		HDX		DDX6	CD69	SLCO2A1		INO80E	CMTM1		NACC2			GIN1
		HEATR6		DEFB132	CDC27	ST8SIA4		INPP5K	CNKSR3		NAT6			GINM1
		HSPB6		DGKE	CDC42	TEAD2		INTS6	CNOT6L		NCKAP5L			GJB2
		HSPG2		DHX15	CDC42BPA	TFAP4		IRAK3	CNTROB		NFATC4			GOLGA6L1
		HTN3		DIXDC1	CDCA7L	TMEM183A		ISG20	COL4A3		NR1D1			GOLGA6L6
		IFFO2		DMWD	CDK16	TMEM192		ITGB8	CORO2A		NSD1			GPATCH1
		IFNGR2		DNALI1	CDK5R1	TMEM214		JRKL	CPSF6		NUP85			GPR135
		IK		DOLPP1	CEND1	TNFRSF11B		KCNH6	CRB2		NUTM2A			GPR137C
		IL12B		DPF3	CEP350	TNFRSF1B		KCNN3	CREM		NUTM2B			GPR171
		IPO8		DPP4	CEP41	TRANK1		KCNQ3	CSNK2A1		NUTM2D			GPX5
		IPPK		DPY19L2	CHKA	TSHZ2		KIAA0226L	CSNK2A2		NUTM2E			GRIN1
		IQCF6		EFCAB2	CHML	UBE2C		KIAA1033	CSPP1		OGDH			GUCY1A2
		IQUB		EIF4A1	CHMP7	UBXN2B		KIAA1257	CSRNP1		ONECUT1			HDAC8
		ITK		ELF4	CHRM5	UPRT		KIAA1456	CST9		ONECUT3			HHIPL1
		ITSN2		ENC1	CHST1	VHL		KIF25	CT62		OSBPL1A			HIF1AN
		KDELR3		ERC1	CHST7	VPS33A		KIF27	CTD-2021H9.3		P2RX4			HIF3A
		KIAA1715		ERI3	CIC	XAF1		KLHL2	CTNND2		PACS2			HIP1
		KIAA1751		ERV3-1	CLCN5	XYLB		KLHL9	CTTNBP2		PAK6			HMCN1
		KIF18A		ERVFRD-1	CLDN11	YY1AP1		LCE3E	CTU1		PELI3			HMGXB4
		KLHL22		ESPL1	CLEC16A	ZFP36L1		LILRB4	CXCL13		PGAP3			HNRNPUL1
		KLHL7		EVA1C	CLK3	ZNF140		LINGO4	CYP24A1		PLCB1			HOXB6
		KLK4		EVC	CNEP1R1	ZNF474		LMTK2	CYTH1		PLEKHO2			HRH2
		KLRD1		EVX1	CNIH1	ZNF629		LRRTM2	DAAM1		POLR1A			IFNGR2
		KMT2A		EXOC3	CNTN4	ZNF726		LTBP2	DAZAP2		POLR2J3			IFT80
		KRT79		EXOC3L1	COG3	ZNF773		MAML2	DDB2		POU2F2			IL12RB2
		KSR2		F8A2	COL12A1	ZNF791		MAML3	DDX5		PPP1R14B			IMPDH1
		LAIR1		F8A3	COL19A1	ZNF793		MAP3K7	DGKH		PQLC2			IQCH
		LDB3		FAM114A2	COL1A2			MAPK1	DHX30		PRR5			KAT6A
		LHX1		FAM127C	COL27A1			MAPKAP1	DHX33		PRX			KAT7
		LRRC6		FAM172A	COL5A1			MATN2	DICER1		PTMS			KCNAB3
		LYRM4		FAM185A	COPS2			MCMDC2	DIP2A		RAB11FIP4			KCNC4
		LYST		FAM214B	CPEB2			MINK1	DIRAS1		RAB4B-EGLN2			KCNIP3
		MAN2B1		FAM222B	CPEB3			MMEL1	DIS3L		RABGGTA			KCNN3
		MEA1		FAM46D	CPEB4			MMP8	DLD		RAF1			KCNS1
		MEX3A		FAM71E2	CPSF6			MRPL47	DNAJA4		RAI14			KIAA1324
		MGAT4A		FBXL16	CREM			MRPL50	DNAJC14		RARG			KIAA1644
		MKL2		FCAMR	CSMD1			MRPS28	DOCK3		RGAG4			KIF1A
		MLLT10		FMNL3	CSMD3			MTA3	DPH2		RIMS4			KIF1B
		MMP16		FOXM1	CTNNBIP1			MTERFD1	DRAM2		RNF151			KIF3C
		MSL1		FOXN3	CTTNBP2			MUC17	DTX4		RNF31			KLHDC4
		MTMR14		FOXP2	CUX1			MUC20	DUS1L		RP1-130H16.18			KLHL29
		NBPF20		FOXP4	CXXC4			MXI1	DUSP28		RP11-5A19.5			KMT2C
		NCR1		FRMD3	CXXC5			MYLK2	DUSP6		RPS9			KPNA3
		NDUFA9		FRMPD3	CYYR1			MYOT	DYNLT3		SBF1			KPRP
		NETO2		FUT1	DAAM1			NBN	DYRK2		SBK1			KRT6C
		NKIRAS1		G3BP2	DAB2IP			NCOA6	E2F2		SCAF1			KRT77
		NLN		GCM1	DCHS2			NCR3LG1	EBF4		SCUBE1			KRTAP4-12
		NOP2		GIMAP1	DCLK2			NDEL1	ECE1		SF3A1			KRTAP4-2
		NOP56		GK5	DCT			NEGR1	EDN1		SH3KBP1			KRTAP4-4
		NOVA1		GLP1R	DDI2			NEK2	EIF1AD		SHBG			KSR2
		NR1D2		GLYR1	DDIT4			NFE2L1	ELAVL4		SIGLEC14			LAPTM5
		NSFL1C		GPR123	DDX3X			NIPBL	ELOVL4		SLC17A7			LARP4B
		NT5C1B		GPR126	DDX3Y			NLRP1	ELP6		SLC25A48			LCOR
		NT5DC1		GRHL2	DENND1B			NR2F1	ENPEP		SLC7A10			LIX1L
		NTRK2		GRIK3	DENND4B			NRG4	ENPP1		SOX10			LRP6
		OGFRL1		GRM1	DESI1			NUDCD1	ENTPD1		SOX12			LRRC15
		OLA1		GSN	DIRAS1			NUDT11	ENTPD4		SPIB			LRRC20
		OLIG3		GSS	DKK3			NUDT16	EPO		SRSF1			LRRC49
		OTOR		GTF2E1	DLGAP2			OLFM4	ERBB2IP		STIM1			LRRC9
		OTUD7A		H6PD	DMXL1			OSBPL9	ERMP1		STX1B			LZTR1
		PAPPA		HAUS8	DNAJB12			OTOF	ESRRA		SULT1B1			MAPK15
		PCDH10		HDAC5	DNAJB9			PDGFC	ETS1		SURF4			MARCH6
		PCDHA1		HEBP2	DNAJC2			PDZRN3	ETV3		SZRD1			MARK2
		PCDHA10		HEMK1	DNAJC27			PFDN6	ETV6		TANC2			MBD2
		PCDHA11		HID1	DNAJC30			PGAP1	EVA1A		TBC1D13			MBD6
		PCDHA12		HIST1H3I	DOCK5			PGRMC1	FAM107B		TBC1D24			MBP
		PCDHA13		HLA-C	DPF3			PHC3	FAM118A		TBC1D3C			MCAM
		PCDHA2		HLA-DOA	DPP10			PHLDA1	FAM129B		TCF7			MDGA2
		PCDHA3		HLA-DPA1	DPP8			PIK3R1	FAM131B		TENM4			MED1
		PCDHA4		HNRNPUL1	DSC2			PIM1	FAM134A		TGFBR2			MED13L
		PCDHA5		HRH2	DSCAML1			PLA2G7	FAM160B2		THRA			MED28
		PCDHA6		HSPA12A	DST			PLAGL2	FAM169B		TMEM132A			METTL21B
		PCDHA7		HSPA1L	DSTYK			PPP2R5D	FAM185A		TMEM132E			METTL7B
		PCDHA8		HTRA3	DTX2			PPWD1	FAM27A		TMEM178A			MFAP3L
		PCDHAC1		IFT122	DUSP1			PRPSAP2	FAM27C		TMEM184B			MFHAS1
		PCDHAC2		IL10RA	DUSP10			PSMD1	FAM65B		TMSB4X			MITF
		PDE1C		IL12RB2	DUSP28			PTEN	FBXL19		TNFSF12			MIXL1
		PEX11A		IL17A	DUSP5			PYCR2	FBXL5		TNKS1BP1			MMP16
		PHACTR3		IL20RB	DYNLT3			RAD50	FBXO48		TRAF3			MON2
		PHACTR4		ILK	DYRK2			RASSF3	FBXW4		TRIM2			MPDU1
		PIP4K2A		INO80	EDEM1			RBM12	FGFR2		TRIM27			MPI
		POLDIP2		INSRR	EEA1			RBM41	FLG		TSPAN11			MR1
		POLR3H		ITFG1	EFR3A			RBM46	FLI1		TTBK1			MRPS21
		POTEC		ITGA5	EGR2			RBM4B	FLOT2		VAMP2			MTF1
		POU2F1		ITSN1	EIF1			RBPJ	FLT3		VASH1			MTUS1
		PPP1R16B		IYD	EIF4G2			RCOR3	FMNL3		VPS9D1			MYBPC1
		PPP2R5D		KCNIP3	EIF5B			REEP1	FNDC3B		WNK2			NAALADL2
		PROX1		KDM2A	ELOVL4			RICTOR	FOXD2		WRAP53			NABP1
		PTCHD1		KDM4C	ELOVL6			RP11-152F13.5	FOXK2		XIRP1			NAV3
		RAB3IP		KDM6B	EN2			RP5-1021I20.4	FPGT-TNNI3K		ZCCHC2			NBPF14
		RAP2A		KIAA1024L	ENPP3			RPUSD3	FPR3		ZDHHC21			NBPF16
		RARB		KIAA1045	EPG5			RTP4	FREM1		ZNF142			NBPF20
		RGPD1		KIAA1715	EPHA8			RXRB	FRMD5		ZNF423			NBPF24
		RGS22		KIAA2022	EPS8			SCNM1	FUT4		ZNF592			NBPF3
		RGSL1		KLF1	ERGIC2			SEC22C	FZD4		ZNF593			NCR3LG1
		RHOBTB1		KLHL29	ESCO1			SEPT7	GAB2		ZNF710			NECAB3
		RHOBTB3		KLHL3	ESRP1			SERPINE1	GANC					NEGR1
		RNF217		KLK4	EVI5			SFXN2	GCNT1					NETO2
		RP11-152F13.5		KMT2C	EVX2			SIAH1	GGA2					NFAT5
		RP11-276H1.3		KRT82	EXOC3			SLC10A7	GGT7					NONO
		RP11-697E2.6		KRTAP5-9	EXOC5			SLC12A5	GJC1					NOVA2
		RPAP2		LANCL3	EZH2			SLC38A1	GJC3					NOX5
		RPRM		LASP1	FAAH2			SLC4A10	GLS					NPAS4
		RSAD1		LENG8	FAM110C			SMAD2	GLYR1					NR6A1
		RSPO4		LHX2	FAM126B			SMOC1	GOLGA5					NREP
		SAMD7		LHX6	FAM133B			SMURF2	GP6					NTRK3
		SBF2		LIMK2	FAM135A			SNRPD1	GPATCH2L					NUCB1
		SCYL2		LIN37	FAM150B			SOX12	GPR107					NUTM2D
		SF3A3		LMF1	FAM160B1			SP5	GPR153					NWD1
		SFTA3		LPHN1	FAM196A			SPAST	GRB10					ONECUT2
		SIM2		LRP2BP	FAM19A1			SPIB	GRID1					ONECUT3
		SIVA1		LRP5	FAM20C			SPTA1	GRIN2B					OPA1
		SKAP1		LZTS3	FAM214A			SRSF3	GSTM2					OR11A1
		SLC25A39		MAP1B	FAM221B			ST5	GTF3C3					P2RY1
		SLC25A47		MAP3K9	FAM227A			ST6GALNAC6	GTPBP2					PAEP
		SLC30A5		MAP7D1	FAM24A			STK38L	GUCD1					PAK6
		SLC6A17		MAPK4	FAM46A			TANC1	H6PD					PARD3B
		SMARCC2		MAPKBP1	FAM81A			TANC2	HCN3					PARP9
		SNX17		MARK2	FAM83F			TENM2	HCN4					PATE4
		SPOCK1		MED15	FAR1			TFAM	HDDC3					PAX2
		SRR		MED17	FASLG			THAP9	HIC2					PAX5
		ST18		MGA	FBN2			THRB	HIF1AN					PCDH1
		SYNPO2L		MKNK2	FBXL17			TM4SF20	HINFP					PCK1
		SYT11		MMP2	FBXO28			TMEM115	HLA-DQA2					PCNP
		TCEB2		MN1	FBXO32			TMEM67	HNRNPA2B1					PCSK5
		TCF20		MOV10	FBXO33			TMOD1	HOMEZ					PDE1B
		TCHH		MPV17L2	FBXW7			TMX4	HOXB3					PDGFRB
		THUMPD1		MRAS	FCHO2			TNXB	IBA57					PDK1
		TIPARP		MRFAP1L1	FCRL2			TOB1	ICOSLG					PDRG1
		TMEM245		MSH6	FHL2			TOMM5	IER3IP1					PDS5A
		TMPO		MSTN	FHL3			TRAPPC6B	IGF2BP3					PET112
		TMPRSS4		MTX1	FILIP1			TRHDE	IKZF3					PFKFB3
		TNS1		MUL1	FKBP1A			TRIM10	IKZF4					PHF21A
		TRAPPC11		NAALADL1	FLI1			TRIM36	IL16					PIGS
		TRIM23		NACC1	FMN2			TRNT1	IL6R					PIK3C2B
		TRPC5		NAT8L	FMR1			TSC22D2	INO80D					PLA2G4E
		TSC22D2		NAV1	FNBP4			TWF1	INTS6					PLA2R1
		TSPAN2		NCAPD2	FNDC3B			TXLNG	INTS7					PMM2
		TTC26		NDEL1	FNIP1			UBASH3B	IRAK1					PMP22
		UBAC2		NFAM1	FNIP2			UBXN10	IRF4					POLDIP2
		UBE2D2		NFATC4	FOSL2			UNC5C	IRF5					POLR3D
		UBIAD1		NFIC	FOXN2			USH2A	IST1					POU2F2
		UBN2		NFIX	FOXN3			USP28	ITCH					PPAPDC1B
		UGGT1		NGFR	FOXP1			UTP15	ITGA1					PPME1
		USO1		NLRP4	FRS2			VPS13B	ITGA8					PPP1R13B
		USP51		NOL6	FRY			VPS52	ITGA9					PPP4C
		VEGFB		NOSIP	FRYL			VTI1A	ITIH6					PRLR
		VNN1		NPSR1	FRZB			WIPF3	JADE2					PRPS2
		VPS13B		NRSN2	FST			WSCD1	JARID2					PRR3
		WASH4P		NTRK2	FUNDC1			XXbac-BPG32J3.20	KCNA1					PRRG3
		WIZ		NUBP1	FXR1			YES1	KCNA7					PRY
		WNK4		NUDCD3	FZD10			ZC3HAV1	KCNB1					PRY2
		XK		NUTM2E	G3BP2			ZNF101	KCNC2					PSMB5
		XYLB		ODC1	GAA			ZNF181	KCNC3					PSME2
		ZBTB18		ODF3L1	GAN			ZNF223	KCNH4					PTK2
		ZFP3		OGDH	GATA2			ZNF23	KCNH7					PTP4A1
		ZFP90		ONECUT3	GATA6			ZNF268	KCNIP3					PURA
		ZMYM4		OSCAR	GATAD2B			ZNF331	KCNJ6					PURB
		ZNF141		OTUD5	GATM			ZNF367	KCNJ9					PVRIG
		ZNF142		PA2G4	GCLC			ZNF423	KCNK10					QKI
		ZNF572		PABPN1	GDF11			ZNF471	KCNS3					QRICH1
		ZNF628		PACS1	GFPT2			ZNF615	KCTD15					RAB12
		ZNF669		PAK3	GID4			ZNF740	KCTD21					RAB15
		ZNF687		PAQR8	GIT2			ZNF773	KDM7A					RARB
		ZNF776		PAX9	GLCE			ZNF808	KHNYN					RASSF4
		ZNF814		PBX2	GLTSCR1L			ZNF827	KIAA1467					REG4
		ZNF827		PCDH1	GLUL			ZNRF2	KIAA1522					RELT
		ZNF844		PCGF3	GLYR1			ZWINT	KIAA1841					REPS1
		ZNHIT6		PDAP1	GNAQ				KIF15					REV3L
		ZSCAN32		PDYN	GNG11				KIF1B					RFESD
				PFDN6	GOLGA1				KLC2					RGS17
				PGRMC2	GOLGA3				KLF13					RGS7
				PKIA	GOLGA4				KLHDC4					RGSL1
				PLA2G6	GOLGA7				KLHL31					RICTOR
				PLCB1	GOLGA8A				KLHL6					RNASEH2C
				PLEKHM1	GOLGA8B				KMT2C					RP11-116D17.1
				PLEKHO1	GOLGA8F				KNSTRN					RP11-422N16.3
				PML	GOLGA8IP				KPNA6					RP11-451M19.3
				PNKD	GPBP1L1				KSR2					RP11-467N20.5
				PODXL	GPR111				LAMTOR3					RP11-795F19.5
				POLL	GPR137C				LANCL3					RP11-872D17.8
				POU2F1	GPR158				LBH					RPAP2
				POU2F2	GPR180				LCLAT1					RPP25
				PPAN-P2RY11	GPR85				LCOR					RTN4
				PPP1R12B	GRAMD1B				LEPROT					RUNDC3B
				PPT2-EGFL8	GRAMD3				LFNG					RUSC2
				PRAF2	GRHL1				LGI2					SAMD12
				PRKACA	GRIA1				LIFR					SASH3
				PRRC2B	GRID2				LIN28A					SATL1
				PSMD11	GRK5				LIN28B					SCAI
				PSME3	GRM7				LIPA					SCYL1
				PTGFR	GSK3B				LNPEP					SDHAF2
				PTH1R	H3F3B				LPAR4					SEC14L4
				PTPN23	HAND1				LRFN2					SFSWAP
				PTPRB	HAND2				LRP4					SH3BP2
				PYGB	HAS2				LRRC10B					SH3PXD2A
				RAB9B	HAS3				LRRC69					SH3PXD2B
				RAD9B	HCN2				LRRC8B					SH3RF2
				RANBP1	HDAC9				LURAP1L					SH3YL1
				RASAL2	HECW1				LYSMD4					SIRPB1
				RASAL3	HEG1				LYVE1					SIRPB2
				RBBP4	HERPUD2				M6PR					SLC12A8
				RBM26	HES2				MAN1B1					SLC13A2
				RBM28	HIPK3				MAP2K7					SLC22A2
				RCCD1	HNF1B				MAP3K1					SLC26A6
				RELL2	HOXC12				MAP3K10					SLC6A15
				RGP1	HOXD10				MAP3K11					SLC6A20
				RHBDL3	IDH1				MAP3K13					SLC8A1
				RIC8A	IFIT2				MAP4K2					SLC8A3
				RIMBP3C	IGFBP7				MAPK12					SLTM
				RIMS4	IGSF10				MAPKBP1					SMARCAD1
				RIN3	IKZF4				MAPRE2					SMARCC2
				RMDN2	INSIG1				MASP1					SMO
				RNF165	INSL4				MAX					SNCAIP
				RNF214	INSL5				MBD1					SNTN
				RNF5	IQGAP2				MBOAT2					SOCS3
				RNPEPL1	IRF1				MCL1					SOGA1
				RP11-111M22.2	IRS2				MCTP1					SPATA32
				RP11-114H20.1	ITCH				MCTP2					SPOCD1
				RP11-195F19.5	ITGA5				MED20					SRSF11
				RP11-248J23.6	ITGA6				MEGF8					ST3GAL1
				RP11-363G10.2	ITGA8				MEGF9					ST6GALNAC1
				RP11-451M19.3	ITGAV				MFHAS1					STAG2
				RP11-793H13.10	ITGB3				MFN1					STAG3
				RP1-37E16.12	ITPR1				MGAT4A					STC1
				RP4-695O20__B.10	ITSN2				MINK1					STEAP3
				SBK1	JADE1				MLF2					STX1A
				SCAF1	JADE2				MRPL30					SUGT1
				SCARF2	JMY				MS4A3					SUMF2
				SCN4A	JOSD1				MSI1					SYNJ1
				SCN5A	JPH2				MSRB3					TAPBP
				SCRT1	KAT2B				MTFP1					TBC1D29
				SELL	KBTBD8				MTMR6					TBCA
				SEPW1	KCNA1				MUC19					TCHH
				SH3BP1	KCNC4				MXD4					TGFB2
				SH3PXD2A	KCNJ3				MYLK					THBS1
				SHANK2	KCNN3				MYO1E					THRB
				SHISA6	KDM2A				MYO9A					TIMP2
				SIGLEC1	KIAA1024				MYT1					TLE4
				SIRPB2	KIAA1109				NAIF1					TLR5
				SLC11A2	KIAA1279				NBEAL2					TMEM100
				SLC20A2	KIAA1432				NBPF12					TMEM101
				SLC22A1	KIAA1671				NBPF14					TMEM170A
				SLC22A12	KIF5B				NBPF15					TMEM199
				SLC25A44	KLF12				NBPF16					TMEM87A
				SLC27A5	KLF2				NBPF20					TMEM98
				SLC2A4	KLF4				NBPF24					TMPRSS7
				SLC30A2	KLHDC10				NBPF9					TNFSF4
				SLC38A7	KLHL14				NCAN					TNFSF8
				SLC43A2	KLHL15				NCKAP5L					TNKS
				SLC44A2	KLHL29				NCOR2					TNR
				SLC6A9	KLRF1				NCR3LG1					TNRC6A
				SLFNL1	KMO				NECAB3					TP53TG3
				SMARCC2	KPNA5				NEDD9					TP53TG3C
				SMG6	KRT1				NEU1					TP53TG3D
				SMPD4	KSR2				NFATC1					TPRXL
				SNRPF	KY				NFIB					TRABD2A
				SOX12	L3MBTL4				NIN					TRAF4
				SPATA2	LANCL3				NIPA1					TRIOBP
				SPIB	LATS1				NIPAL4					TRPC5
				SPNS3	LATS2				NLRC5					TSPAN6
				SPRY4	LCOR				NLRP1					TTC38
				SRCRB4D	LDLRAD4				NPL					TTC6
				SRGAP3	LHFPL2				NR6A1					TULP4
				SSX2B	LIMCH1				NRXN1					TVP23C-CDRT4
				ST6GALNAC6	LMBR1L				NUP210					TXNDC2
				ST8SIA3	LPIN1				NUTM2E					TYW5
				STK24	LPPR4				NXF1					UBR4
				STRIP1	LRCH1				OAZ2					UHRF2
				STX2	LRP1B				OFCC1					UNC80
				SUPT3H	LRRC1				OLFML2A					USP2
				SUPT6H	LRRC20				OPHN1					USP28
				SYCN	LRRC4				ORC2					USP51
				SYDE2	LRRC69				ORC5					USP54
				SYNGAP1	LRRC8D				OSBPL9					USP9X
				SYP	LUZP1				PAFAH1B1					VWA5B1
				SYS1	LYSMD4				PARM1					WASF2
				TAF1C	MAGEC2				PARP8					WBP2
				TANC2	MAN2A1				PAXIP1					WDFY4
				TCF23	MAP10				PCDH7					WDHD1
				TCL1B	MAP1B				PCGF6					WDR1
				TEF	MAP2K4				PCSK7					WDR48
				TET3	MAP3K2				PCTP					WIPF2
				TFAP2E	MAP4K5				PDXDC1					WIPF3
				TFE3	MARCH4				PDZD3					WLS
				THRA	MARCH8				PDZD7					WNT2B
				THTPA	MARK1				PEAK1					WNT4
				TMEM150A	MAST4				PGAP3					XCR1
				TMEM183A	MCOLN2				PHACTR3					XKR4
				TMEM186	MEF2D				PHC2					YBX2
				TMEM187	MEGF10				PI4K2B					ZBTB20
				TMEM229B	MFF				PIK3CB					ZFHX4
				TMEM239	MFHAS1				PKP4					ZFYVE19
				TMEM25	MFSD1				PLAGL1					ZFYVE26
				TMEM260	MIA3				PLEKHA8					ZNF124
				TMEM41A	MICU1				PMM2					ZNF134
				TMEM57	MIER3				PODXL					ZNF185
				TNIK	MITF				POU2F1					ZNF341
				TOMM22	MKRN2				PPAT					ZNF346
				TP53TG3	MLLT10				PPM1H					ZNF365
				TP53TG3C	MMD				PPME1					ZNF396
				TP53TG3D	MMP16				PPP1R12B					ZNF507
				TPCN1	MOAP1				PPP2CA					ZNF540
				TRABD2B	MOB3A				PRAMEF18					ZNF606
				TSPAN11	MORC3				PRAMEF3					ZNF692
				TSPAN3	MPP1				PRDM1					ZNF773
				TTC28	MRPL17				PRELID2					ZNF814
				TXNDC15	MSR1				PRKCZ					ZNF880
				TYRO3	MSRB3				PROX1
				UBR2	MTDH				PROX2
				UNC45A	MTF1				PRTG
				URM1	MTF2				PSMB8
				USP2	MTHFD2				PSMD9
				USP51	MTMR9				PSME4
				VAMP2	MTPN				PSTPIP2
				VENTX	MTRNR2L5				PTH1R
				VGF	MYCBP2				PTPN1
				WBSCR16	MYH3				PTPN18
				WDR62	MYLIP				PYHIN1
				WFIKKN2	MYO1B				RAB3D
				WIPF2	MYO5A				RAB6B
				WWC1	N4BP2				RAB8B
				XBP1	NAA30				RABEP2
				XRCC1	NAAA				RAD51C
				ZBTB34	NAGA				RAD54L2
				ZBTB7B	NCOA6				RALGPS2
				ZBTB9	NECAP1				RAP1A
				ZCCHC2	NEFH				RAPGEF5
				ZCCHC3	NEFM				RAPGEFL1
				ZDHHC18	NEGR1				RASA2
				ZDHHC5	NEURL4				RASAL2
				ZDHHC6	NEUROD1				RASGRF2
				ZFP36	NFIA				RBAK
				ZFPL1	NFIB				RBM20
				ZNF429	NFIX				RBM24
				ZNF500	NFYC				RC3H2
				ZNF549	NIPAL1				REL
				ZNF559-ZNF177	NIPBL				RFC5
				ZNF592	NKX2-3				RFX3
				ZNF608	NKX2-4				RFX5
				ZNF609	NLK				RFXANK
				ZNF692	NOTCH1				RGS7BP
					NOVA1				RHOQ
					NOX4				RIT1
					NPTN				RMND5A
					NR4A3				RND2
					NRK				RNF168
					NRXN3				RNF217
					NSF				ROBO4
					NSMAF				RORA
					NSMF				RORB
					NUTF2				RP11-1407O15.2
					OAZ3				RP11-766F14.2
					OSBPL9				RP4-539M6.19
					OSER1				RP4-695O20__B.10
					OSGIN2				RPS6KA1
					OTUD3				RREB1
					OTUD4				RS1
					PAIP1				RTN2
					PALLD				RTP1
					PALM2				RUFY4
					PALM2-AKAP2				RUSC2
					PAPD4				RYBP
					PAPD5				RYR2
					PAPD7				SAMD10
					PAPOLA				SAMD14
					PAPOLB				SATB2
					PAPSS2				SBNO1
					PATE4				SCARA5
					PAX3				SCARB1
					PAX5				SCARB2
					PAX9				SCN4A
					PBLD				SCRT2
					PCDH10				SEC31B
					PCDH11X				SECISBP2
					PCDH11Y				SEL1L
					PCDH7				SEMA4C
					PCDH9				SEMA4D
					PCGF3				SEMA4F
					PCMTD1				SEPN1
					PDCD6IP				SERTAD3
					PDE10A				SESTD1
					PDE4D				SETD6
					PDE8A				SFXN2
					PDS5B				SH3BP5L
					PDXDC1				SH3TC2
					PDZD2				SHISA6
					PDZD8				SIM1
					PEPD				SIRT5
					PER2				SIT1
					PFKFB4				SLC17A7
					PFKM				SLC24A2
					PGAM1				SLC25A15
					PHLPP2				SLC26A6
					PHTF1				SLC35A4
					PHTF2				SLC38A9
					PI15				SLC39A9
					PIAS4				SLC46A3
					PIGA				SLC4A10
					PIK3AP1				SLC4A4
					PIK3CA				SLC4A8
					PIK3CB				SLC7A1
					PIK3R3				SLFN5
					PIKFYVE				SLITRK6
					PIP4K2C				SMAGP
					PIP5K1C				SMEK1
					PITPNA				SMG1
					PITPNC1				SMURF1
					PITPNM2				SNURF
					PKP4				SNX27
					PLEKHA1				SORD
					PLEKHB2				SOX11
					PLEKHG1				SOX30
					PLEKHG3				SP9
					PLXDC2				SPEG
					PMEPA1				SPTB
					PNISR				SRRM3
					PNLIPRP3				SS18
					POLK				SSTR3
					PPARG				ST6GAL1
					PPARGC1B				ST6GALNAC6
					PPCS				ST8SIA3
					PPP1R12A				ST8SIA4
					PPP1R12C				STARD13
					PPP1R37				STAT3
					PPP1R9A				STOX2
					PPP4R2				STX16-NPEPL1
					PRDM15				STX18
					PRDM16				STXBP5L
					PRDX5				SULT4A1
					PRKAR2B				SUV39H1
					PRRC2B				SUZ12
					PRSS12				SWSAP1
					PSMA8				SYVN1
					PSPN				SZRD1
					PTAR1				TAF12
					PTEN				TAF4B
					PTGER4				TAF9B
					PTGES2				TAP2
					PTPN14				TBC1D1
					PTPRD				TBC1D16
					PTPRG				TBC1D3
					PTPRO				TBC1D3F
					PUS7L				TBC1D3G
					PVRL1				TBX2
					PWWP2A				TCTA
					QKI				TDG
					RAB11FIP1				TET2
					RAB23				TEX19
					RAB3C				TGOLN2
					RAB8B				THEMIS2
					RABGAP1L				THOC5
					RAD21				TLE3
					RAG1				TLK1
					RANBP9				TLL1
					RAP1A				TMBIM6
					RAP1B				TMEM101
					RASSF3				TMEM108
					RBFOX1				TMEM116
					RBFOX2				TMEM120B
					RBM24				TMEM132E
					RBM27				TMEM161B
					RBM47				TMEM168
					RBPJ				TMEM180
					RECK				TMEM194A
					REST				TMEM2
					REV3L				TMEM26
					REXO1				TMEM63A
					RFX1				TMLHE
					RGS17				TMPRSS13
					RGS3				TMPRSS4
					RNF11				TMTC2
					RNF141				TNFAIP3
					RNF150				TNFAIP8
					RNF180				TNFSF4
					RNF217				TNRC6A
					RNF38				TOMM40
					RNF4				TOR2A
					RNF44				TP53BP1
					ROBO1				TP53INP1
					ROBO2				TP73
					RORA				TRAF6
					RP11-113D6.10				TRIAP1
					RP11-156P1.2				TRIM71
					RP11-315O6.2				TRMT5
					RP11-507M3.1				TRPM1
					RP11-770J1.4				TRPS1
					RP11-861L17.3				TSNARE1
					RPE65				TSPAN14
					RPGRIP1L				TSTA3
					RRBP1				TSTD2
					RSBN1				TTC30B
					RUNX1T1				TTPA
					S1PR1				UBE2D3
					SART3				UBE2G1
					SATB2				UBE2R2
					SBNO1				UBN1
					SCN8A				ULBP1
					SCRG1				UNC5C
					SDPR				USP2
					SEC14L6				USP37
					SEC24A				USP6
					SEL1L3				USP7
					SELT				VASH1
					SEMA3A				VAX1
					SERTAD2				VDR
					SERTAD3				VNN3
					SESN3				VPS33B
					SETD2				VPS37C
					SETD7				VPS4B
					SFMBT2				VTCN1
					SFTA3				VWA3A
					SFXN1				WARS
					SGK3				WDR1
					SGPP1				WDR63
					SH3D19				XKRX
					SH3PXD2A				XPO1
					SHOX				ZBED1
					SIK1				ZBTB37
					SIK2				ZBTB8B
					SIK3				ZC3H7B
					SIM2				ZFP62
					SKOR1				ZFYVE1
					SLC11A2				ZNF236
					SLC12A2				ZNF281
					SLC12A5				ZNF343
					SLC16A10				ZNF385A
					SLC16A6				ZNF429
					SLC17A6				ZNF460
					SLC24A3				ZNF543
					SLC25A16				ZNF546
					SLC25A32				ZNF624
					SLC25A45				ZNF691
					SLC26A2				ZNF704
					SLC2A14				ZNF740
					SLC2A3				ZNF773
					SLC30A7				ZNF774
					SLC30A8				ZNF780B
					SLC38A11				ZNF787
					SLC38A2				ZNF792
					SLC39A8				ZNF80
					SLC4A10				ZNF814
					SLC52A1				ZNF827
					SLC5A7				ZNF831
					SLC6A1				ZNF839
					SLC6A14				ZNRF3
					SLC6A17				ZSCAN29
					SLC7A11				ZSWIM4
					SLC9A1				ZSWIM5
					SLC9A2				ZSWIM6
					SLC9A3R2
					SLCO1B7
					SLFN5
					SLX4
					SMAD7
					SMIM11
					SMIM14
					SMIM5
					SMURF1
					SNAI2
					SNAP91
					SNAPC1
					SNN
					SOCS6
					SORCS3
					SORL1
					SOX11
					SOX4
					SPOCK2
					SPRYD4
					SREK1IP1
					SRPK2
					SRPR
					SSBP2
					SSFA2
					ST6GAL2
					STK39
					STRN
					STRN3
					STX7
					STYX
					SUDS3
					SVIP
					SWT1
					SYN3
					SYNDIG1
					SYNJ1
					SYT1
					TAF1
					TAGAP
					TBC1D12
					TBC1D19
					TBL1XR1
					TCF21
					TCF4
					TCFL5
					TEAD1
					TECPR2
					TEF
					TEX2
					TGIF1
					TLE1
					TM2D2
					TMC8
					TMCC3
					TMED5
					TMEM143
					TMEM229A
					TMEM255A
					TMEM87A
					TMEM87B
					TMF1
					TMOD2
					TMPRSS11B
					TMSB4Y
					TMTC4
					TMX4
					TNFAIP6
					TNKS
					TNRC6B
					TNS3
					TOB1
					TOB2
					TOP1
					TP63
					TPBGL
					TPCN1
					TRAF3
					TRAK2
					TRAM2
					TRIM33
					TRIM36
					TRIM6
					TRIP11
					TRIP13
					TRPM3
					TSC1
					TSTD2
					TTC28
					TTC39B
					TTL
					TTLL7
					TULP4
					UBASH3B
					UBE2G1
					UBE2W
					UBE2Z
					UBR1
					UCHL5
					UHRF1BP1
					UNC79
					UPF2
					USF2
					USP34
					USP44
					USP45
					VASH2
					VEZF1
					VEZT
					VPS36
					VPS54
					VSIG10
					VWA5B2
					WASL
					WDFY3
					WDR81
					WNT5A
					WWP2
					XYLT2
					YIPF4
					ZAK
					ZBTB10
					ZBTB18
					ZBTB21
					ZBTB34
					ZBTB37
					ZC2HC1A
					ZDHHC5
					ZEB2
					ZFC3H1
					ZFHX3
					ZFHX4
					ZFYVE21
					ZNF140
					ZNF230
					ZNF24
					ZNF253
					ZNF256
					ZNF287
					ZNF385B
					ZNF385D
					ZNF41
					ZNF430
					ZNF486
					ZNF512B
					ZNF521
					ZNF530
					ZNF532
					ZNF654
					ZNF667
					ZNF721
					ZNF726
					ZNF804A
					ZNF813
					ZNF827
