# Supplementary material for: Reinfection of Transplanted Livers in HCV- and HCV/HIV-Infected Patients Is Characterized by a Different MicroRNA Expression Profile
Source: Cells. 2022 Feb 16;11(4):690. doi: 10.3390/cells11040690 (PMC8869900; doi:10.3390/cells11040690)
Supplement: Supplementary file 1 [file cells-11-00690-s001.zip › cells-1549615-supplementary/Supplementary Table S4.xlsx]

## Sheet: HCVHIV_vs_CTRL_UP
Supplementary Table S4A. Target genes of the 5 miRNAs upregulated in liver biopsies obtianed from HCV/HIV co-infected patients with respect to controls, as provided by the DIANA-microT-CDS algorithm
hsa-miR-301a-3p	hsa-miR-142-5p	hsa-miR-19a-3p	hsa-miR-222-3p	hsa-miR-19b-3p
ABCA1	AGO3	ABCA1	ACADM	ABCA1
ABCB7	AGO4	ABCA5	ACTR3	ABCA5
ABCC5	A1CF	ABCB7	ADAM22	ABCB7
ABL2	ABCA1	ABCC3	AGFG1	ABCC3
AC006455.1	ABCB5	ABCC9	ANKHD1	ABCC9
ACSL4	ABCD2	ABHD17C	ANXA1	ABHD17C
ACVR1	ABHD10	ABI2	APAF1	ABI2
ADAM12	ABHD13	ABR	APOLD1	ABR
ADAMTS18	ABL2	AC015804.1	ARF4	AC015804.1
ADCY1	AC144568.2	ACBD5	ARHGEF38	ACBD5
AGFG1	ACADL	ACOX3	ARL5A	ACOX3
AGO1	ACADSB	ACSL4	ARNT	ACSL4
AGO3	ACAT1	ACSM6	ASPA	ACSM6
AGO4	ACIN1	ADAMTS18	AXIN2	ADAMTS18
AKAP1	ACSL6	ADAMTS6	BBC3	ADAMTS6
AKAP7	ACTBL2	ADCY1	BCL2L11	ADCY1
AL953854.2	ACVR1C	ADCY7	BEND4	ADCY7
ALDH3A2	ACVR2A	ADCY9	BMF	ADCY9
ALX4	ACYP2	ADIPOR2	BMI1	ADIPOR2
AMER1	ADAM22	ADNP	BRWD3	ADNP
AMMECR1	ADAMTS1	ADRB1	BTBD3	ADRB1
ANGEL2	ADAMTS18	ADSS	C10orf53	ADSS
ANKIB1	ADAMTS5	AEBP2	C11orf73	AEBP2
ANKRD13C	ADCYAP1	AFF1	C15orf26	AFF1
ANKRD52	ADH5	AFTPH	CACNB4	AFTPH
ANXA4	AFF2	AGFG1	CAMK1D	AGFG1
AP3M1	AFF4	AGO1	CAPRIN2	AGO1
AP4E1	AGTPBP1	AGPAT5	CASZ1	AGPAT5
APCDD1	AHCYL2	AK4	CCDC129	AK4
APPL1	AHR	ALG12	CCDC144NL	ALG12
ARAP2	AK4	ALG2	CCDC50	ALG2
ARFIP1	AKAP11	AMMECR1L	CCNC	AMMECR1L
ARHGAP12	AKAP6	ANGEL2	CCT4	ANGEL2
ARHGAP19	AKAP7	ANKIB1	CD4	ANKIB1
ARHGAP21	AL353698.1	ANO1	CDK19	ANO1
ARHGEF12	AL353791.1	ANTXR1	CDKN1B	ANXA7
ARHGEF4	AL953854.2	ANXA7	CDKN1C	AP1G1
ARID4B	ALCAM	AP1G1	CFHR5	AQP5
ARL6IP1	ALG10	APPL1	CHDC2	ARC
ARL8B	AMMECR1	AQP5	CLVS2	ARFIP1
ARRDC3	ANGPT2	ARC	CNR1	ARHGAP11A
ARX	ANGPTL5	ARFIP1	CPEB3	ARHGAP32
ASAP1	ANKIB1	ARHGAP11A	CREBZF	ARHGEF26
ASXL2	ANKRD17	ARHGAP32	CSNK2A1	ARMC8
ATP11A	ANTXR2	ARHGEF26	CUX2	ARPP19
ATP6AP2	AP1G1	ARMC8	CXCL12	ARRDC3
ATP6V0D1	AP4E1	ARPP19	CYR61	ARRDC4
ATP6V1C1	APCDD1	ARRDC3	DDX3X	ASAP2
ATXN1	APPBP2	ARRDC4	DDX3Y	ASB7
ATXN3	APPL1	ASAP2	DGKH	ASIC4
ATXN7L1	ARAP2	ASB7	DMRT3	ASNA1
B4GALNT3	ARHGAP20	ASIC4	DNAJC6	ASXL2
B4GALT5	ARHGAP28	ASNA1	DPP8	ATF2
BAHD1	ARHGEF12	ASXL2	EIF3J	ATG14
BAI3	ARID2	ATF2	EIF5A2	ATG16L1
BARHL2	ARID4B	ATG14	EML6	ATP10A
BBX	ARL5A	ATG16L1	ETS1	ATP1A2
BCL11A	ARL5B	ATP10A	ETV3	ATP2B2
BCL2L11	ARMC8	ATP1A2	FAM104B	ATP2C1
BHLHE41	ARNTL2	ATP2B2	FMR1	ATP6V1B2
BMPR2	ARSB	ATP2C1	FNDC3A	ATRX
BPTF	ART4	ATP6V1B2	FNIP2	ATXN1
BRWD1	ARX	ATRX	FOS	ATXN1L
BRWD3	ASAH2	ATXN1	FOXN2	ATXN7
BTAF1	ASCC3	ATXN10	FRAT2	ATXN7L1
BTBD3	ASCL1	ATXN1L	GABRA1	BACE1
BTG1	ASTN2	ATXN7	GBX2	BAMBI
C12orf75	ATAD2	ATXN7L1	GGCX	BBX
C16orf70	ATL3	BACE1	GNAI2	BCL2L11
C18orf25	ATP11A	BAMBI	GNAI3	BCL3
C3orf58	ATP11B	BBX	GOLPH3L	BEND3
C5orf30	ATP13A3	BCL2L11	GPBP1	BEND4
C7orf60	ATP1B1	BCL3	GPM6A	BICD1
CALM2	ATP2B1	BEND3	HDGF	BLCAP
CAMSAP2	ATP2C1	BEND4	HECTD2	BMPR2
CAMTA1	ATP6V1A	BICD1	HELLS	BNC2
CAND1	ATP7A	BLCAP	HELQ	BNIP2
CANX	ATRX	BMPR2	HIPK1	BRWD1
CASD1	ATXN3	BNC2	HIPK3	BRWD3
CBFB	ATXN7L2	BNIP2	HMBOX1	BTAF1
CBLB	AXIN2	BRWD1	HOXC10	BTF3L4
CCDC126	B4GALT4	BRWD3	HTN1	BTG1
CCDC6	BAI3	BTAF1	IGF2BP2	C10orf71
CCNG2	BARD1	BTF3L4	IQCH	C11orf30
CCT6A	BBX	BTG1	IRF2	C11orf96
CD69	BCL11A	C10orf71	IRGQ	C14orf37
CDADC1	BHLHE22	C11orf30	IRX5	C16orf52
CDC37L1	BICC1	C11orf96	ITIH5	C16orf62
CDH20	BICD1	C14orf37	JAK3	C16orf70
CDK19	BLOC1S5-TXNDC5	C16orf52	KCNQ3	C17orf80
CDK5R1	BMP2	C16orf62	KDR	C20orf194
CDKN1A	BMP2K	C16orf70	KHDRBS2	C2CD5
CDS1	BMP5	C17orf80	KIAA0368	C2orf42
CENPO	BMPR1A	C20orf194	KIAA1549L	C3orf70
CEP170	BMPR2	C2CD5	KIF16B	C6orf136
CEP55	BNC2	C2orf42	KIT	C6orf222
CFL2	BNIP2	C3orf70	KMT2C	C8orf4
CHD9	BRD1	C6orf136	LMBRD2	CA4
CHIC1	BRIX1	C6orf222	LPPR1	CAB39
CHMP4B	BRWD3	C8orf4	MAGI2	CAB39L
CHST1	BTBD1	CA4	MARK1	CACUL1
CHST11	BTBD10	CAB39	MARVELD2	CALD1
CLCN3	BTBD3	CAB39L	MAT2A	CALM1
CLCN6	BTBD7	CACUL1	MBD2	CAMK2N1
CLIP1	BTG3	CALD1	MESDC1	CAMSAP1
CLOCK	BVES	CALM1	MIA3	CAMSAP2
CLTC	C10orf40	CAMK2N1	MIDN	CAMTA1
CNOT4	C11orf87	CAMSAP1	MIER3	CAND1
CNOT6	C14orf28	CAMSAP2	MYLIP	CAPRIN1
CNTNAP3B	C16orf52	CAMTA1	NAP1L2	CARD10
CPEB1	C16orf87	CAND1	NAP1L5	CASK
CPEB3	C1D	CAPRIN1	NBPF15	CAST
CPEB4	C1orf21	CASK	NBPF20	CASZ1
CSF1	C21orf91	CAST	NBPF24	CBFB
CTAGE15	C3orf58	CASZ1	NBPF3	CBWD5
CTAGE6	C4orf46	CBFB	NFATC3	CBWD6
CXCL6	C5orf24	CBWD5	NFYB	CBX7
CYB5R4	C5orf30	CBWD6	NLK	CC2D1A
CYBRD1	C7orf60	CBX7	NRG1	CCDC126
CYP1B1	C8orf34	CC2D1A	NRK	CCDC152
CYP2U1	C9orf41	CCDC126	NTF3	CCDC30
DCP2	CADM1	CCDC152	NUPL1	CCDC33
DCUN1D3	CADM2	CCDC30	OSBPL3	CCDC47
DDX6	CAMK4	CCDC33	OSTM1	CCDC6
DEDD	CAMSAP2	CCDC6	PAIP1	CCDC88A
DENND1A	CAPN7	CCDC88A	PAIP2	CCM2
DGKE	CAPRIN2	CCM2	PALM2	CCND1
DGKH	CAPS2	CCND1	PBX3	CCND2
DIAPH3	CASK	CCND2	PCDHA1	CCNL1
DNAJC16	CASP8	CCNL1	PCDHA10	CCSER2
DOCK3	CASP9	CCSER2	PCDHA11	CD164
DPYSL2	CBFB	CD164	PCDHA12	CD200R1
DSEL	CBLB	CD200R1	PCDHA13	CD69
DST	CBLN4	CD69	PCDHA2	CDC42BPA
DYNC1LI2	CBX3	CDC42BPA	PCDHA3	CDH11
DYNLL2	CBX5	CDH11	PCDHA4	CDK13
E2F2	CCDC126	CDK13	PCDHA5	CDK14
E2F7	CCDC141	CDK14	PCDHA6	CDK5RAP2
EBF3	CCDC144A	CDK5RAP2	PCDHA7	CDS1
EDA	CCDC148	CDS1	PCDHA8	CEACAM8
EDN1	CCDC171	CEACAM8	PCDHAC1	CELF1
EFNB2	CCDC38	CELF1	PCDHAC2	CEP170
EGR3	CCDC68	CEP170	PCMTD1	CEP350
EIF4E2	CCDC85A	CEP350	PDCD10	CEP76
EIF5A2	CCNG2	CEP76	PHACTR4	CGGBP1
EMX2	CCNL1	CGGBP1	PHF2	CGN
ENPP5	CCNT2	CGN	PI15	CHD2
EOGT	CCPG1	CHD2	PLEKHA2	CHIC1
EPB41L5	CCR6	CHIC1	PLEKHA3	CHST1
EPHB4	CCSAP	CHST1	PLXNC1	CISD3
EPS15	CD109	CISD3	POGZ	CLCN2
ERAP1	CD274	CLCN2	PPP3R1	CLIP1
ERCC4	CD5L	CLIP1	PPP6C	CLIP4
EREG	CD69	CLIP4	PRPS1	CLK1
ESCO2	CDADC1	CLK1	PTEN	CLOCK
ESR1	CDC42EP3	CLOCK	RAB18	CLTC
EXOC5	CDC73	CLTC	RAB1A	CNGA3
F3	CDH11	CNGA3	RALGAPA1	CNIH4
FAM104A	CDH8	CNIH4	RAP2A	CNKSR2
FAM110C	CDK13	CNKSR2	RBM24	CNOT4
FAM135B	CDK17	CNOT4	RC3H2	CNOT6
FAM155B	CDK5	CNOT6	RECK	CNOT6L
FAM175B	CDK6	CNOT6L	RFX3	CNR1
FAM178A	CDY2A	CNR1	RFX7	CNTFR
FAM43A	CDY2B	CNTFR	RIMS3	COQ10B
FAM46B	CDYL	COQ10B	RNLS	CPD
FAM63B	CEACAM8	CPD	RP11-73M18.2	CPEB1
FAM73A	CEP76	CPEB1	RPH3A	CPEB3
FAM73B	CEP97	CPEB3	RSBN1L	CPPED1
FAM9C	CFHR4	CPPED1	RUNX1T1	CPXM2
FASTK	CHD6	CPXM2	SAMD8	CR2
FBXO21	CHD9	CR2	SCARB2	CRB1
FBXO28	CHIC1	CRB1	SCD5	CREB3L2
FBXO48	CHORDC1	CREB3L2	SEC24B	CREBL2
FICD	CHSY3	CREBL2	SEC62	CREBRF
FIGN	CIT	CREBRF	SECISBP2L	CS
FKTN	CKAP2L	CS	SERPINB2	CSF2RB
FMR1	CLDND1	CSF2RB	SLC17A8	CSNK1G1
FOSL2	CLIC4	CSNK1G1	SLC25A37	CSRNP3
FOXF2	CLIP4	CSRNP3	SLITRK6	CUL3
FRMD6	CLLU1	CUL3	SNAP25	CUL5
FRZB	CLVS2	CUL5	SNCA	CUX1
FSTL5	CMC1	CUX1	SNCB	CXCL12
FUT9	CMTR2	CXCL12	SNRNP48	CYB561D1
FXR1	CNEP1R1	CYB561D1	SOX10	CYLD
FYCO1	CNKSR3	CYLD	SPG20	CYP2U1
G3BP2	CNOT4	CYP2U1	SPTBN1	DAAM1
GABARAPL3	CNOT6	DAAM1	SRD5A3	DBF4
GABRA1	CNOT6L	DBF4	STK32A	DCUN1D1
GABRA3	CNTN1	DCUN1D1	STMN1	DCUN1D3
GADD45A	CNTNAP3B	DCUN1D3	SUGT1	DDHD1
GALNT13	COL4A3BP	DDHD1	TCF12	DDX3X
GAP43	COPS2	DDX3X	TEAD1	DDX3Y
GAREM	CPD	DDX3Y	TFG	DDX6
GDA	CPEB2	DDX6	TMCC1	DENND6A
GGNBP2	CPEB3	DENND6A	TMEM185A	DGKG
GJA1	CPSF2	DGKG	TNR	DHDDS
GOLT1B	CPSF6	DHDDS	TOX	DHRS3
GPER1	CREBRF	DHRS3	TRIM2	DHX40
GPR158	CRIPT	DHX40	TSC22D3	DIP2C
GRID2	CRNKL1	DIP2C	U2SURP	DIRC2
GSTK1	CSNK1A1	DIRC2	UBE2E3	DKK3
GTF2H1	CSRNP3	DKK3	UBE2J1	DLC1
H3F3A	CTAGE1	DLC1	VAPB	DLX3
HABP4	CTB-167G5.5	DLX3	VGLL4	DMXL2
HBP1	CTDSPL2	DMXL2	WDR47	DNAH14
HCCS	CTNNA3	DNAH14	WDR77	DNAJA2
HCG27	CTTNBP2	DNAJA2	WNK3	DNAJB1
HECA	CTXN2	DNAJB1	WSB2	DNAJB14
HHEX	CUL4A	DNAJC16	YWHAG	DNAJC10
HIATL2	CXorf23	DNAL1	ZBTB37	DNAJC16
HIPK3	CYB5A	DOCK10	ZFP36L2	DNAL1
HIVEP2	CYBRD1	DOCK3	ZFPM2	DOCK10
HLA-DQB2	CYLD	DOCK4	ZFYVE16	DOCK3
HOXA3	CYP1B1	DOCK5	ZIM3	DOCK4
HOXB1	CYP26A1	DPYSL5	ZNF181	DOCK5
HPRT1	DAB1	DSEL	ZNF207	DPYSL5
HRK	DCAF12	DTNA	ZNF286A	DSEL
HSD17B11	DCHS1	DTNB	ZNF385A	DTNA
HSPA8	DCP2	DYRK2	ZNF572	DYNC1LI1
IGF1	DCUN1D1	DZANK1	ZNF704	DYRK2
IGSF3	DDHD1	E2F8		DZANK1
IKZF4	DDHD2	EBF2		E2F8
IL15	DDI2	EDARADD		EBF2
INHBA	DEDD	EDNRB		EDARADD
INHBB	DENND1B	EFNB2		EDNRB
INSIG1	DERL2	EGR3		EFNB2
IRF1	DGKH	EHBP1		EGR3
ITFG3	DIAPH2	EIF3E		EHBP1
ITGA5	DIAPH3	EIF4A2		EIF3E
ITGA9	DIO2	EIF4E2		EIF4A2
ITGB8	DIP2B	EIF4E3		EIF4E2
JADE1	DLG2	EIF4G2		EIF4E3
JAKMIP1	DLGAP1	ELL2		EIF4G2
JARID2	DLX3	ELMOD2		ELL2
JMY	DMD	ELOVL5		ELMOD2
KCNA4	DNAJB14	ELP2		ELOVL5
KCNJ10	DNAJB4	EMC7		ELP2
KCNJ6	DNAJC10	ENC1		EMC7
KCNK10	DNAJC3	EPG5		ENC1
KCTD20	DNMT1	EPHB3		EPG5
KDM2A	DNTTIP2	EPHX4		EPHB3
KDM6B	DOK6	EPN2		EPHX4
KIAA0430	DR1	EPS15		EPN2
KIAA1033	DRD1	ERBB4		EPS15
KIAA1468	DSCAM	ERLIN1		ERBB4
KLHL20	DUSP2	ESR1		ERLIN1
KLHL3	EDNRB	ETV5		ESR1
KMT2A	EEF1E1	EVI5L		ETV5
KMT2C	EFCAB14	EXOC5		EVI5L
KREMEN1	EGR2	EYA4		EXOC5
KRT23	EIF1AY	F3		EYA4
KRT76	EIF4E	FAM102A		F3
KRTAP2-3	EIF4E3	FAM104A		FAM102A
KRTAP26-1	EIF5A2	FAM114A1		FAM104A
LCLAT1	EIF5B	FAM155A		FAM114A1
LCOR	ELAVL2	FAM160A1		FAM155A
LDLR	ELAVL4	FAM168A		FAM160A1
LGALSL	ELK3	FAM178A		FAM168A
LIMD2	ELK4	FAM179B		FAM178A
LIPA	ELOVL6	FAM46A		FAM179B
LMBR1	ELP5	FAM69A		FAM46A
LNPEP	ENAH	FAM76B		FAM69A
LONRF1	ENAM	FAM83D		FAM76B
LRCH1	EPAS1	FAM83F		FAM83D
LRIG1	EPHA3	FAM83G		FAM83F
LRP12	EPHA5	FAM9C		FAM83G
LRP2	EPHA6	FARP2		FAM9C
LRP4	EPT1	FASTK		FARP2
LY75	ERBB4	FAT3		FASTK
LYSMD3	ERCC8	FBXL5		FAT3
MAF	ERH	FBXO32		FBXL5
MAFB	ERP27	FBXO48		FBXO32
MAML3	ESCO1	FBXO8		FBXO48
MAP3K5	ETAA1	FEM1C		FBXO8
MAP3K9	ETNK1	FHL5		FEM1C
MASTL	ETV1	FIBIN		FHL5
MB21D2	ETV3	FICD		FIBIN
MBNL1	EYA4	FKBP15		FICD
MCOLN2	EYS	FLNC		FKBP15
MDFIC	FAM114A1	FMR1		FLNC
MDGA2	FAM120A	FOSL1		FMR1
MDM4	FAM126A	FOSL2		FOSL1
MECP2	FAM129B	FOXD4L1		FOSL2
MED12L	FAM133A	FOXF2		FOXD4L1
MEMO1	FAM134A	FOXP1		FOXF2
MEOX2	FAM135A	FRAS1		FOXP1
MET	FAM155A	FRK		FRAS1
MGST1	FAM162B	FRMD6		FRK
MID1IP1	FAM168A	FRMPD2		FRMD6
MIER1	FAM171B	FRZB		FRMPD2
MKL1	FAM179A	FUT4		FRZB
MLLT10	FAM179B	FXR1		FUT4
MLLT6	FAM185A	G3BP2		FXR1
MPHOSPH9	FAM198A	GABARAPL1		G3BP2
MTCL1	FAM199X	GAREM		GAREM
MTF1	FAM19A1	GATAD2B		GATAD2B
MTMR4	FAM217B	GDA		GDA
MTMR6	FAM63B	GFPT1		GFPT1
MTMR9	FAM76B	GIGYF1		GIGYF1
MXD1	FAM91A1	GJA1		GJA1
MYBL1	FAM92A1	GJC3		GJC3
MYT1	FAM9C	GLCCI1		GLCCI1
NABP1	FAP	GLRA3		GLRA3
NAP1L1	FAR1	GMNC		GMNC
NCOA1	FAXC	GNAQ		GNAQ
NDEL1	FBXO3	GOLGA8A		GOLGA8A
NDUFB2	FBXO33	GOLGA8F		GOLGA8F
NEUROD1	FCHO2	GOLGA8G		GOLGA8G
NHLH2	FEM1B	GPBP1		GPBP1
NIN	FEM1C	GPCPD1		GPCPD1
NIPA1	FER	GPR137B		GPR137B
NME7	FGD4	GPR153		GPR153
NMUR2	FGD6	GRAMD1B		GRAMD1B
NOL4	FGF12	GRIK2		GRIK2
NOVA1	FGF13	GRIN2A		GRIN2A
NPAT	FGF7	GRK6		GRK6
NPEPL1	FGFR1OP	GRSF1		GRSF1
NPNT	FGFR1OP2	GSC		GSC
NPTN	FIGN	GSKIP		GSKIP
NR3C2	FKBP7	GTF2A1		GTF2A1
NRBF2	FMR1	GTF2H1		GTF2H1
NRP1	FNDC3B	GUCD1		GUCD1
NUP133	FOXA1	HABP2		HABP2
OSBPL11	FREM2	HAT1		HAT1
OTUD3	FRK	HBP1		HBP1
PAN3	FRMD6	HCG27		HCG27
PAPD4	FXR1	HDLBP		HDLBP
PBOV1	FZD3	HGF		HGF
PCDH15	FZD5	HHIP		HHIP
PCDHB4	FZD7	HIC1		HIC1
PCYOX1	GAB1	HIF1A		HIF1A
PDE4DIP	GABPB2	HIP1		HIP1
PDZD11	GABRA1	HIPK1		HIPK1
PEX5L	GABRA2	HIPK3		HIPK3
PGAP1	GAD2	HNRNPU		HNRNPU
PGM2L1	GAN	HNRNPUL2		HNRNPUL2
PGRMC2	GAS2L3	HOMER1		HOMER1
PHACTR2	GAS7	HOXA5		HOXA5
PHAX	GCC2	HPRT1		HPRT1
PHF20	GCFC2	HYKK		HYKK
PHF3	GCLM	ICA1L		ICA1L
PHLDB2	GDNF	ID2		ID2
PIGA	GEMIN8	IDE		IDE
PIGP	GINM1	IDNK		IDNK
PIK3C2A	GK5	IFI44L		IFI44L
PIKFYVE	GLO1	IFT81		IGF1
PITPNM2	GLS	IGF1		IGF2R
PLAA	GNAI1	IGF2R		IGFBP3
PLAC8L1	GNG12	IGFBP3		IGSF10
PLCB1	GOLGA6L4	IGSF10		IGSF3
PLCB4	GOLGA8F	IGSF3		IL1R1
PMEPA1	GOPC	IL1R1		IL26
POU3F2	GPATCH11	IL26		IMPDH1
PPARGC1A	GPATCH2L	IMPDH1		INO80D
PPP1CB	GPD2	INO80D		INSIG1
PPP2R5E	GPR180	INSIG1		IPMK
PPP6R1	GPR63	IPMK		IREB2
PRICKLE2	GRIK1-AS2	IREB2		ITCH
PRKAA1	GRIN2B	ITCH		ITGA1
PRKAA2	GRM7	ITGA2		ITGA2
PRKD3	GRPEL2	ITGA6		ITGA6
PRNP	GRSF1	ITGB8		ITGB8
PRSS16	GTF2H2	ITPKB		ITPKB
PSAP	GUCY1A2	ITPR1		ITPR1
PSD	H3F3A	ITPRIPL2		ITPRIPL2
PTEN	HAS2	ITSN2		ITSN2
PTGER2	HAS3	IVNS1ABP		IVNS1ABP
PTGES3	HDAC2	JADE1		JADE1
PTH	HECA	JAKMIP1		JAKMIP1
PTPN4	HECW2	JARID2		JARID2
PTPRD	HELQ	JAZF1		JAZF1
PTPRG	HELZ	JRKL		JRKL
PURG	HERC3	KBTBD8		KBTBD8
PVRL3	HERPUD1	KCNA4		KCNA4
QKI	HHIP	KCNC2		KCNC2
R3HDM1	HIAT1	KCNJ2		KCNJ2
RAB12	HINT3	KCNK2		KCNK2
RAB30	HIPK1	KCNQ5		KCNQ5
RAB34	HIPK2	KCNS2		KCNS2
RAB5A	HN1	KCNV1		KCNV1
RAB9B	HNRNPH3	KCTD16		KCTD16
RAG1	HOOK3	KCTD4		KCTD4
RAI2	HOXA10	KDELR3		KDELR3
RANBP17	HOXC8	KDM6A		KDM6A
RAP2C	HOXD8	KIAA0101		KIAA0101
RAPGEF4	HS2ST1	KIAA0907		KIAA0907
RASGEF1A	HSPA4L	KIAA1033		KIAA1033
RBFOX2	ICA1L	KIAA1211		KIAA1211
RBM25	ICK	KIAA1217		KIAA1217
RC3H2	IFFO2	KIAA1244		KIAA1244
RFX7	IFIT5	KIAA1462		KIAA1462
RFXAP	IGF1	KIAA1468		KIAA1468
RMND5A	IGF2BP3	KIAA1524		KIAA1524
RNF145	IGFL1	KIAA2013		KIAA2013
RNF216	IGSF10	KIAA2022		KIAA2022
RNF219	IKZF2	KIF3A		KIF3A
RNF38	IL1RL1	KLF10		KLF10
RNF41	IL22	KLF12		KLF12
ROBO1	IL22RA2	KLF13		KLF13
ROBO2	IMPAD1	KLHL15		KLHL15
RORB	IMPG2	KLHL20		KLHL20
RP11-795F19.5	INO80D	KLHL42		KLHL28
RP3-368B9.1	INSM1	KMT2C		KLHL42
RPA2	INTU	KPNA3		KMT2C
RRAGD	IPMK	KPNA6		KPNA3
RSRP1	IQCJ	KRTAP19-3		KPNA6
RTCA	IQCJ-SCHIP1	KRTAP3-1		KRTAP19-3
RTN1	IRS1	KSR2		KRTAP3-1
RUNX3	IRS2	LCLAT1		KSR2
S1PR1	ITGAV	LDLR		LDLR
SAR1B	ITGB8	LGALSL		LGALSL
SASH1	ITPRIPL2	LHX9		LHX9
SBF2	ITSN2	LIMCH1		LIMCH1
SBNO1	JARID2	LIN9		LIN9
SCN9A	KATNAL1	LONRF1		LONRF1
SECISBP2L	KCNA4	LPGAT1		LPGAT1
SEL1L3	KCNE3	LPHN2		LPHN2
SERBP1	KCNJ3	LPP		LPP
SESN3	KCNJ6	LPPR1		LPPR1
SESTD1	KCNQ3	LRIG1		LRP12
SFMBT1	KCNQ5	LRP12		LRP2
SH3D19	KCTD16	LRP2		LRP2BP
SIK1	KCTD8	LRP2BP		LRRC16A
SIX4	KDM7A	LRRC16A		LRRC8B
SKIDA1	KIAA0368	LRRC8B		LRRFIP1
SKP1	KIAA0895	LRRFIP1		LSM12
SLAIN1	KIAA1244	LSM12		LUC7L
SLC13A2	KIAA1324L	LUC7L		LY75
SLC24A3	KIAA1958	LY75		MAB21L2
SLC25A12	KIAA2022	MAB21L2		MAGIX
SLC25A14	KIF13A	MAGIX		MAN1C1
SLC25A44	KIN	MAN1C1		MAP3K1
SLC39A12	KIT	MAP3K2		MAP3K2
SLC44A1	KLF10	MAP3K4		MAP3K4
SLC8A1	KLHDC10	MAP3K9		MAP3K9
SLCO5A1	KLHL14	MAP4K3		MAP4K3
SMAD5	KLHL15	MAPK1		MAPK14
SMARCD2	KLHL23	MAPK14		MAPK6
SMOC1	KLHL24	MAPK6		MAPK8
SMURF2	KNG1	MAPK8		MATN3
SNAP25	KPNA5	MATN3		MB21D1
SNRPE	KRAS	MB21D1		MBD5
SNURF	LANCL3	MBD5		MBD6
SNX14	LCORL	MBD6		MBNL1
SNX5	LDB2	MBNL1		MDFIC
SOD2	LEMD3	MDFIC		MDM4
SON	LEPR	MDM4		MECOM
SOS2	LEPROT	MECOM		MECP2
SPATA2	LHFPL3	MECP2		MED12L
SPEN	LHX8	MED12L		MED13L
SPOPL	LHX9	MED13L		MEDAG
SRA1	LIFR	MEDAG		MEMO1
SRSF2	LMBRD2	MEMO1		MEX3A
ST18	LMO7DN	MEX3A		MFN1
ST8SIA3	LMX1A	MFN1		MGAT5
STEAP4	LNPEP	MFSD6		MID1
STIM2	LPHN3	MGAT5		MINK1
STK33	LPP	MID1		MKL2
STON2	LPPR5	MIER1		MLLT10
STOX2	LRP1B	MINK1		MLYCD
STX16-NPEPL1	LRP4	MKL2		MN1
STX6	LRPPRC	MLLT10		MOB1B
STXBP5L	LRRC28	MLYCD		MORC4
SULF1	LRRTM3	MN1		MRPL17
SYBU	LSM8	MOB1B		MRPL35
SYT6	LY75	MORC4		MS4A10
SZRD1	LYPLA1	MRPL17		MSI2
TANC1	MAGEB6	MRPL35		MSMO1
TBCEL	MAGI2	MS4A10		MTRR
TBL1XR1	MAL	MSI2		MXD1
TBX19	MAL2	MSMO1		MYBL1
TCF4	MAML1	MTRR		MYCL
TEK	MAN1A1	MXD1		MYCN
TERF2	MAP3K2	MYBL1		MYLIP
TFDP2	MAP4K3	MYCL		MYOT
TGFA	MAP9	MYCN		MYT1L
TGFB2	MAPK1	MYLIP		N6AMT1
TGFBR2	MARCH2	MYOT		NAALADL2
TGIF2	MARCH6	MYT1L		NACC1
TGOLN2	MARCKS	N6AMT1		NANOS1
THSD7A	MARK1	NAALADL2		NAP1L2
TLE1	MBD1	NACC1		NAPB
TMEM110	MBD2	NANOS1		NAV3
TMEM217	MBD5	NAP1L2		NBEAL2
TMEM50B	MBIP	NAPB		NCALD
TMEM55A	MBNL3	NAV3		NCKAP1
TMEM63B	MBTD1	NBEA		NCOA4
TMEM9B	MCF2L2	NBEAL2		NDFIP1
TMOD2	MCL1	NCALD		NDFIP2
TNFRSF1B	MCMDC2	NCKAP1		NEUROD1
TNRC6A	MCTP1	NCOA4		NFIA
TNRC6B	MCU	NDFIP1		NFIB
TOM1L2	MDM4	NDFIP2		NFIC
TRERF1	MED12L	NEUROD1		NIPAL2
TRIM2	MED13	NFIA		NISCH
TRIM59	MED14	NFIB		NLK
TSC1	MED17	NFIC		NMT2
TSHZ1	MED28	NIPAL2		NOL4
TSPAN18	MED6	NISCH		NPAS2
UBC	MEGF10	NLK		NPAS3
UBE2D1	MEIS1	NMT2		NR3C2
UBE2D2	METTL14	NOL4		NRBP1
UBE2W	METTL9	NOVA1		NRK
UBN2	MIB1	NPAS2		NUDT13
UBXN2B	MID1	NPAS3		NUFIP2
UCP3	MKL2	NR3C2		NUP54
UGT8	MKLN1	NRBP1		OLFML1
ULK2	MLH3	NRK		OMG
UNC13A	MMP16	NUDT13		OR12D3
USP13	MOB1A	NUFIP2		OSBPL9
USP28	MOB4	NUP54		OTUD1
USP31	MOSPD2	OLFML1		OTUD7B
USP33	MRAP2	OMG		PABPC4L
USP47	MRPS36	OR12D3		PACS1
USP48	MS4A7	OSBPL9		PAK6
USP6	MSL2	OTUD1		PAK6
VCPIP1	MSRB3	OTUD7B		PARM1
VGLL4	MTAP	PABPC4L		PATL1
VMP1	MTCP1	PACS1		PCDH10
VSIG10	MTDH	PAK6		PCDHA1
WASL	MTHFR	PAK6		PCDHA10
WDFY4	MYCBPAP	PARM1		PCDHA11
WDR47	MYCN	PARP8		PCDHA12
WNK1	MYF5	PATL1		PCDHA13
WNT2B	MYL12A	PCDH10		PCDHA2
WTAP	MYLIP	PCDHA1		PCDHA3
XPO4	MYO10	PCDHA10		PCDHA4
ZAK	MYO1D	PCDHA11		PCDHA5
ZBTB18	MYT1L	PCDHA12		PCDHA6
ZBTB4	MZT1	PCDHA13		PCDHA7
ZBTB7A	N4BP2	PCDHA2		PCDHA8
ZCCHC14	N4BP2L1	PCDHA3		PCDHAC1
ZDHHC14	NAA30	PCDHA4		PCDHAC2
ZDHHC23	NABP1	PCDHA5		PCGF5
ZDHHC7	NAMPT	PCDHA6		PDCD10
ZEB2	NAPEPLD	PCDHA7		PDCD1LG2
ZFPM2	NBEA	PCDHA8		PDE1C
ZFYVE9	NBEAL1	PCDHAC1		PDE4A
ZIC5	NBN	PCDHAC2		PDE4DIP
ZMAT3	NCAM2	PCGF5		PDE5A
ZNF148	NCK2	PDCD10		PFN2
ZNF217	NCKAP1	PDCD1LG2		PGM2L1
ZNF250	NCKAP5	PDE1C		PGR
ZNF263	NCOA2	PDE4A		PHC3
ZNF3	NCOR1	PDE4DIP		PHF12
ZNF429	NCR3LG1	PDE5A		PHLDA3
ZNF451	NEDD1	PFN2		PHLDB2
ZNF555	NEDD4L	PGM2L1		PHTF2
ZNF609	NENF	PGR		PI15
ZNF614	NETO2	PHC3		PIANP
ZNF704	NEUROD4	PHF12		PIK3C2G
ZNF711	NFAT5	PHLDA3		PIK3CA
ZNF800	NFIA	PHLDB2		PIK3R3
	NKX3-1	PHTF2		PIKFYVE
	NLGN4Y	PI15		PITPNA
	NMNAT2	PIANP		PITX1
	NMUR2	PIK3C2G		PKNOX1
	NPHP3-ACAD11	PIK3CA		PLXNA4
	NR2C1	PIK3R3		PLXNC1
	NRIP1	PIKFYVE		PMEPA1
	NT5C1B-RDH14	PITPNA		PNRC1
	NTRK3	PITX1		POLI
	NUCB2	PKNOX1		POLR1B
	NUCKS1	PLXNA4		POSTN
	NUDCD2	PLXNC1		PPARA
	NUDT13	PMEPA1		PPP1R12A
	NUDT2	PNRC1		PPP1R13L
	NUFIP2	POLI		PPP2R5E
	NUP43	POSTN		PPP6R1
	NUPL1	PPARA		PPP6R3
	OGFRL1	PPP1R12A		PPTC7
	OLFML2A	PPP1R13L		PRC1
	ONECUT2	PPP2R5E		PRICKLE2
	OTUD3	PPP6R1		PRKAA1
	OTUD4	PPP6R3		PRKAR2A
	OTULIN	PPTC7		PRKX
	OTX2	PRC1		PROX1
	OXCT1	PRICKLE2		PRR5L
	PABPC4L	PRKAA1		PRRT3
	PAFAH1B2	PRKAR2A		PRTG
	PAG1	PRKX		PRUNE2
	PAICS	PROX1		PSG1
	PAK3	PRR5L		PSG11
	PANK3	PRRT3		PTCD3
	PAPD5	PRTG		PTEN
	PAPPA	PRUNE2		PTGER2
	PARP9	PSG1		PTGES3
	PAX6	PSG11		PTPN4
	PBX1	PTCD3		PTPRD
	PCCB	PTEN		PTPRG
	PCDH7	PTGER2		PXDN
	PCDH9	PTGES3		PZP
	PCDHB12	PTPN4		R3HDM2
	PCF11	PTPRD		RAB13
	PCGF1	PTPRG		RAB18
	PCGF3	PXDN		RAB1A
	PCLO	PZP		RAB33B
	PDCD6IP	R3HDM2		RAB8B
	PDE12	RAB13		RAD23B
	PDE4D	RAB18		RAD51D
	PDE5A	RAB1A		RAI2
	PDGFC	RAB33B		RALGPS1
	PDGFRA	RAB8B		RAP1A
	PDK1	RAD51D		RAP1B
	PDS5B	RAI2		RAP2C
	PEX5L	RALGPS1		RAPGEF2
	PGAP1	RAP1A		RAPGEF6
	PGM2L1	RAP1B		RASSF2
	PGRMC2	RAP2C		RBL1
	PHF6	RAPGEF2		RBM4B
	PHIP	RAPGEF6		RBMS1
	PHLDA1	RASSF2		RBMS3
	PHYHIPL	RBM4B		RC3H1
	PIGK	RBMS1		RC3H2
	PIK3C2A	RBMS3		RCOR1
	PIK3CA	RC3H1		RCOR3
	PIK3CB	RC3H2		REEP3
	PIK3CD	RCOR1		REST
	PLD1	RCOR3		REV1
	PLEKHA3	REEP3		REXO2
	PLEKHH2	REST		RFTN1
	PLSCR4	REV1		RFX4
	PLXDC2	REXO2		RGL1
	POLR3G	RFTN1		RGP1
	PON2	RFX4		RGPD2
	POU2F1	RGL1		RHEBL1
	POU3F1	RGP1		RHOB
	PPAPDC2	RGPD2		RIC3
	PPARGC1B	RHEBL1		RICTOR
	PPFIA2	RHOB		RIMKLA
	PPIG	RIC3		RIN2
	PPIP5K2	RICTOR		RNF11
	PPM1G	RIMKLA		RNF111
	PPM1L	RIN2		RNF145
	PPP2R5C	RNF11		RNF165
	PPP4R2	RNF111		RNF167
	PRDM4	RNF145		RNF19A
	PRDM6	RNF165		RNF216
	PRDM8	RNF167		RNF38
	PRKCB	RNF19A		RNF44
	PRKCI	RNF216		RORA
	PRKG1	RNF38		RORB
	PRLR	RNF44		RP11-45H22.3
	PRMT3	RORA		RP11-795F19.5
	PRNP	RORB		RPS6KA2
	PRPF40A	RP11-45H22.3		RRAGD
	PRPF4B	RP11-795F19.5		RRM1
	PRRG4	RPAP2		RSBN1L
	PRTG	RPS6KA2		RTN1
	PRUNE	RRAGD		RTN4RL1
	PSAT1	RRM1		S100PBP
	PSD3	RTN1		S1PR1
	PSME4	RTN4RL1		SAMD3
	PTBP2	S100PBP		SAMD4A
	PTGFRN	S1PR1		SAMD8
	PTPN4	SAMD3		SAR1A
	PUM1	SAMD4A		SATB1
	PVRL3	SAMD8		SBF2
	QKI	SAR1A		SCARA3
	RAB10	SATB1		SCN1B
	RAB11FIP5	SBF2		SCN3A
	RAB12	SCARA3		SCUBE3
	RAB21	SCN1B		SDC1
	RAB22A	SCN3A		SEC11A
	RAB6A	SCUBE3		SEC22A
	RAB6B	SDC1		SEC61A2
	RABGAP1	SEC11A		SEC63
	RAP1A	SEC22A		SECISBP2L
	RAP2B	SEC61A2		SEL1L
	RAP2C	SEC63		SEMA4C
	RASA1	SECISBP2L		SEPT7
	RASGEF1A	SEL1L		SESN3
	RB1CC1	SEMA4C		SETD5
	RBL2	SEPT7		SGCD
	RBM26	SESN3		SH3D19
	RBM28	SETD5		SH3KBP1
	RBMS3	SGCD		SH3RF3
	RBMXL1	SH3D19		SHCBP1
	RC3H1	SH3KBP1		SIN3B
	RC3H2	SH3RF3		SIPA1L1
	RECQL	SHCBP1		SIRT5
	REL	SIN3B		SIX4
	REPS2	SIPA1L1		SKIDA1
	RERG	SIRT5		SKIL
	REST	SIX4		SLAIN1
	REV1	SKIDA1		SLC10A4
	REV3L	SKIL		SLC11A2
	RFWD3	SLAIN1		SLC13A1
	RFX7	SLC10A4		SLC16A10
	RGP1	SLC11A2		SLC22A3
	RGS5	SLC13A1		SLC24A3
	RHOA	SLC16A10		SLC25A12
	RHOBTB1	SLC22A3		SLC25A34
	RHOBTB3	SLC24A3		SLC25A6
	RHOQ	SLC25A12		SLC26A2
	RHOT1	SLC25A34		SLC26A4
	RIC8B	SLC25A6		SLC26A7
	RICTOR	SLC26A2		SLC30A7
	RIMS2	SLC26A4		SLC31A2
	RNF128	SLC26A7		SLC35F1
	RNF138	SLC30A7		SLC37A1
	RNF145	SLC31A2		SLC4A7
	RNF150	SLC35F1		SLC6A11
	RNF165	SLC37A1		SLC6A6
	RNF217	SLC4A7		SLC6A8
	RNF219	SLC6A11		SLC7A11
	RNPC3	SLC6A6		SLC9A6
	ROBO1	SLC6A8		SMARCA2
	RORA	SLC7A11		SMARCD2
	RP11-152F13.5	SLC8A1		SMARCE1
	RP11-176H8.1	SLC9A6		SMG1
	RP11-322L20.1	SMARCA2		SMOC1
	RP11-553A10.1	SMARCD2		SMOC2
	RP2	SMARCE1		SMURF2
	RPL23	SMG1		SNX17
	RPRD1A	SMOC1		SNX3
	RRP15	SMOC2		SOCS1
	RSF1	SMURF2		SOCS3
	RUNX1T1	SNX17		SOCS6
	RWDD4	SNX3		SON
	RYR2	SOCS1		SORL1
	RYR3	SOCS3		SOX4
	S1PR1	SOCS6		SOX6
	SACS	SON		SPATA2
	SAMD12	SORL1		SPEF2
	SAV1	SOX4		SPOCK1
	SBNO1	SOX6		SPRYD3
	SCAI	SPATA2		SPRYD4
	SCARB2	SPEF2		SPTSSB
	SCN2A	SPOCK1		ST18
	SCOC	SPRYD3		ST3GAL5
	SDAD1	SPRYD4		STEAP2
	SDE2	SPTSSB		STK35
	SDHB	ST18		STK38
	SEL1L3	ST3GAL5		STK39
	SELT	STEAP2		STOX2
	SEPT3	STK35		STRN3
	SEPT7	STK38		STX18
	SERTAD2	STK39		STXBP4
	SESN3	STOX2		SULF1
	SESTD1	STRN3		SUZ12
	SETD2	STX18		SV2A
	SFT2D2	STXBP4		SYBU
	SGCD	SULF1		SYNM
	SGMS2	SUZ12		SYNPO2
	SH2D1A	SV2A		SYT1
	SH3D19	SYBU		SYT10
	SIK2	SYNM		SYT11
	SIKE1	SYNPO2		SYT15
	SIRT1	SYT1		SYT6
	SIX4	SYT10		TAF4
	SKIDA1	SYT11		TAOK1
	SKIL	SYT15		TAX1BP1
	SLAIN1	SYT6		TBC1D25
	SLC10A7	TAF4		TBK1
	SLC11A2	TAOK1		TBR1
	SLC12A2	TAX1BP1		TCL1B
	SLC15A5	TBC1D25		TERF2
	SLC16A12	TBK1		TFCP2L1
	SLC17A7	TBR1		TFIP11
	SLC18A2	TCL1B		TGFBR2
	SLC23A2	TERF2		TGIF1
	SLC24A2	TFCP2L1		TGM3
	SLC25A17	TFIP11		THBS1
	SLC25A36	TGFBR2		THSD7A
	SLC25A37	TGIF1		TIA1
	SLC25A38	TGM3		TIAM1
	SLC30A1	TGOLN2		TLR5
	SLC30A4	THSD7A		TMBIM6
	SLC30A7	TIA1		TMEFF2
	SLC30A8	TIAM1		TMEM117
	SLC33A1	TLR5		TMEM136
	SLC35F1	TMBIM6		TMEM159
	SLC36A4	TMEFF2		TMEM167B
	SLC41A2	TMEM117		TMEM196
	SLC44A1	TMEM136		TMEM45A
	SLC4A4	TMEM159		TMEM47
	SLC4A7	TMEM167B		TMEM64
	SLC5A3	TMEM182		TNFAIP3
	SLC6A15	TMEM196		TNFRSF12A
	SLC6A4	TMEM45A		TNKS
	SLC6A5	TMEM47		TNPO2
	SLC7A11	TMEM64		TNRC6A
	SLC8A1	TNFAIP3		TNRC6B
	SLC9A2	TNFRSF12A		TNRC6C
	SLC9A6	TNIP1		TPRG1
	SLFN5	TNKS		TRAK2
	SLITRK4	TNPO2		TRAPPC10
	SMAD5	TNRC6A		TRDMT1
	SMURF2	TNRC6B		TRIM2
	SNAPC3	TNRC6C		TRIM23
	SNCA	TPRG1		TRIM33
	SNIP1	TRAK2		TRIM37
	SNRPD1	TRAPPC10		TRIM39
	SNX1	TRDMT1		TRPC4
	SNX16	TRIM2		TRPC5
	SOCS1	TRIM23		TRPS1
	SOCS6	TRIM33		TSC1
	SOD2	TRIM37		TSHZ3
	SOGA1	TRIM39		TSPAN12
	SORBS2	TRPC5		TSPAN19
	SOST	TRPS1		TSPAN6
	SOX11	TSC1		TTC9
	SOX5	TSHZ3		TUB
	SOX6	TSPAN12		TXK
	SP2	TSPAN6		TXLNA
	SP4	TTC9		TXLNG
	SPAG9	TUB		UBE2A
	SPCS2	TXK		UBE2D2
	SPCS3	TXLNA		UBL3
	SPDYE2	TXLNG		UBXN2B
	SPIN1	UBE2A		UHMK1
	SPOCK2	UBE2D2		UNC13A
	SPOCK3	UBL3		USP12
	SPOPL	UBXN2B		USP24
	SPRY3	UHMK1		USP37
	SPRYD7	UNC13A		VAMP3
	SPTBN1	USP12		VAPA
	SRI	USP24		VCPIP1
	SRP9	USP37		VGLL4
	SRSF6	VAMP3		VPS4B
	SSFA2	VAPA		VPS53
	SSH2	VCPIP1		VSTM2B
	ST6GALNAC5	VGLL4		VTI1A
	ST8SIA4	VPS4B		VWC2L
	STAG1	VPS53		WAC
	STARD13	VSTM2B		WASL
	STAU1	VTI1A		WBP1L
	STC1	VWC2L		WBP4
	STEAP2	WAC		WDR1
	STK10	WASL		WDR35
	STK17B	WBP1L		WDR44
	STK3	WBP4		WDR45B
	STK32A	WDR1		WNK1
	STK35	WDR35		WNT3
	STK38L	WDR44		WNT7B
	STOX2	WDR45B		WWP1
	STPG2	WNK1		XG
	STRN	WNT3		YES1
	STRN3	WNT7B		YTHDF2
	STT3B	WNT9A		ZBTB10
	SUB1	WWP1		ZBTB11
	SUCO	XG		ZBTB14
	SUGT1	YES1		ZBTB18
	SUMO2	YTHDF2		ZBTB4
	SUPT20H	ZBTB10		ZBTB46
	SUPT7L	ZBTB11		ZBTB7B
	SURF4	ZBTB14		ZC3H7A
	SYNJ1	ZBTB18		ZC3HAV1L
	SYT11	ZBTB4		ZDHHC18
	TAF3	ZBTB46		ZDHHC7
	TANC1	ZBTB7B		ZER1
	TAP2	ZC3H7A		ZFHX4
	TBC1D15	ZC3HAV1L		ZFP91
	TBC1D4	ZDHHC18		ZFPM2
	TBC1D9	ZDHHC7		ZFYVE9
	TBX18	ZER1		ZHX3
	TCERG1	ZFHX4		ZMYND11
	TCP10L	ZFP91		ZNF134
	TDG	ZFPM2		ZNF180
	TEC	ZFYVE9		ZNF217
	TENM3	ZHX3		ZNF263
	TET3	ZMYND11		ZNF280B
	TEX15	ZNF134		ZNF317
	TFAP2B	ZNF180		ZNF320
	TGFBR2	ZNF217		ZNF367
	THAP9	ZNF263		ZNF385B
	THBS2	ZNF280B		ZNF469
	THRA	ZNF317		ZNF516
	THSD7A	ZNF320		ZNF521
	TIAM1	ZNF367		ZNF677
	TIFAB	ZNF385B		ZNF678
	TIMP3	ZNF469		ZNF680
	TLK1	ZNF516		ZNF684
	TMCC1	ZNF521		ZNF710
	TMEM100	ZNF677		ZNF716
	TMEM106B	ZNF678		ZNF720
	TMEM116	ZNF680		ZNF736
	TMEM154	ZNF684		ZNF738
	TMEM161B	ZNF710		ZNF800
	TMEM170B	ZNF716		ZNF804A
	TMEM245	ZNF720		ZNF827
	TMEM255A	ZNF736		ZNF831
	TMEM38B	ZNF738		ZNRF3
	TMEM5	ZNF800		ZPLD1
	TMEM54	ZNF804A
	TMEM55A	ZNF827
	TMEM56	ZNF831
	TMF1	ZNRF3
	TMOD1	ZPLD1
	TMOD3
	TMPRSS11D
	TMTC1
	TMTC2
	TMX1
	TNFSF13B
	TNKS2
	TNRC6A
	TNS1
	TOPORS
	TOX
	TPBG
	TPH1
	TPR
	TRAF3IP2
	TRIM13
	TRIM15
	TRIM2
	TRIM23
	TRIM36
	TRIM9
	TRPC3
	TRUB1
	TSC22D2
	TTC14
	TTC17
	TTC39B
	TTC39C
	TVP23B
	TVP23C
	UBA6
	UBE2A
	UBE2D1
	UBE2E2
	UBE2H
	UBE2J1
	UBE2K
	UBE2W
	UBE4A
	UBL3
	UBR3
	UBXN4
	UCHL3
	UFL1
	UGCG
	UHMK1
	ULK1
	ULK2
	UNC80
	USP34
	USP37
	USP44
	USP9X
	VANGL1
	VAPA
	VMP1
	VPS13A
	VPS54
	VSTM2A
	VSTM4
	VTA1
	VWA5A
	WDR17
	WDR3
	WHSC1L1
	WWP1
	XPR1
	XRN1
	YIPF7
	YOD1
	YWHAG
	YWHAZ
	ZAK
	ZBTB10
	ZBTB11
	ZBTB37
	ZBTB43
	ZBTB44
	ZBTB8A
	ZC3H11A
	ZC3H12C
	ZC3H13
	ZCCHC14
	ZDHHC15
	ZDHHC17
	ZDHHC2
	ZDHHC21
	ZEB2
	ZFHX4
	ZFP36
	ZFPM2
	ZFX
	ZNF148
	ZNF207
	ZNF225
	ZNF239
	ZNF24
	ZNF318
	ZNF326
	ZNF367
	ZNF451
	ZNF462
	ZNF486
	ZNF503
	ZNF529
	ZNF569
	ZNF587
	ZNF599
	ZNF624
	ZNF644
	ZNF680
	ZNF720
	ZNF736
	ZNF738
	ZNF770
	ZNF773
	ZNF788
	ZNF800
	ZNF831
	ZYG11B

## Sheet: HCVHIV_vs_CTRL_DOWN
Supplementary Table S4B. Target genes of the 3 miRNAs downregulated in liver biopsies obtianed from HCV/HIV co-infected patients with respect to controls, as provided by the DIANA-microT-CDS algorithm
hsa-miR-193a-5p	hsa-miR-671-3p	hsa-miR-486-3p
AADACL2	ACSL1	AATK
ABCD1	APEH	ABCC3
AC003005.4	ATP1B4	ABHD2
AC008394.1	ATP6V1G2-DDX39B	AC010536.2
AC099552.4	BTBD19	ADAM11
ACVR1	CACHD1	ADAMTS14
AGBL3	CCDC65	AGAP3
AGO1	CPM	AL136419.1
AIF1L	DEPTOR	ALKBH6
AL391421.1	DOCK5	ANKRD52
ALG10B	DUOX1	ARID1B
ALMS1	ERBB3	ARPC1A
ANGEL1	FAM208A	ARPC1B
APOC2	FBXO10	ARPC4
AQPEP	MAP4K1	ASIC1
ARHGAP6	MMS19	ATXN2L
ARID1A	MTFR1L	ATXN7L3
ARID1B	NMT1	BBS1
ARMC1	PIH1D1	BCAS1
ARPP21	RASGRF1	BCL7C
ASCC2	RPS6KB2	BDNF
ATP8B3	SEPT1	BTBD9
BCL11B	SHH	C10orf85
BIN3	SKA3	C17orf53
BLID	STT3B	C17orf97
BLM	TBC1D17	C5orf52
BMF	TMOD1	C6orf223
BTBD10	TOMM40	C8orf46
BTG1	TUBG1	CACNA1G
C11orf72		CACNA2D2
C14orf28		CAMTA2
C15orf32		CATSPERG
C15orf43		CCDC120
C1S		CCDC97
C22orf46		CD164L2
C2orf48		CDC42SE1
C8orf33		CELSR2
CA7		CHCHD5
CALCRL		CHD3
CALML4		CHRD
CAMK2G		CHST1
CCDC150		CLCF1
CCDC38		CLIP3
CCT3		CNOT1
CD200		CNP
CDADC1		CORO7
CDK12		CPEB2
CEBPG		CPLX2
CEP120		CPSF3L
CHCHD5		CTDSP2
CHD1		CTNNBIP1
CHMP1B		CUL9
CLCA2		DCAF7
CLIP3		DDX56
CLK3		DGAT1
CMPK1		DLL4
CNOT10		DMBX1
CNTFR		DYRK4
COMMD6		E2F1
CPA6		EGLN2
CREB3L2		EPOR
CREB3L3		ERBB2
CRY1		ERVFRD-1
CSNK2A1		ESRRA
CSPP1		EVPLL
CUL2		FAM193B
CUL3		FAM203A
CUZD1		FAM203B
CYP19A1		FAM212B
CYTH2		FBN1
CYTH3		FBRS
DCLK1		FCAMR
DMRT2		FKBP1C
DNAH3		FLNA
DSCAML1		FLNC
DSE		FLOT2
EBF3		FMNL3
EEF1A1		GABRE
EIF2S2		GBP3
ELP5		GDF11
EPS15L1		GDI1
ERBB2		GLRA1
ERVFRD-1		GRM2
ERVV-1		HID1
ERVV-2		HLA-DPB1
ESCO1		HRH3
EXOC3L2		HUWE1
EZH2		ITGA5
FADS1		KDM2A
FAM83A		KDM6B
FAM98B		KIR3DX1
FBXO47		KLHDC7B
FCAMR		KMT2D
FDFT1		KRT82
FPR3		KY
FRMPD4		LGALS9B
GANAB		LPHN3
GBA2		LPPR2
GIPC3		LRP5
GNAQ		LSMEM2
GOLGA6A		LTBP3
GOLGA8A		LY6E
GOLGA8F		MARCKSL1
GORASP1		MARK2
GOT2		MECP2
GPATCH2L		MEN1
GPATCH8		MIB2
GPC6		MMS19
GPX8		MPPED1
GZMB		MRPL10
HABP2		MS4A14
HCRTR1		MXI1
HDAC2		NAA60
HDX		NACC2
HEATR6		NAT6
HSPB6		NCKAP5L
HSPG2		NFATC4
HTN3		NR1D1
IFFO2		NSD1
IFNGR2		NUP85
IK		NUTM2A
IL12B		NUTM2B
IPO8		NUTM2D
IPPK		NUTM2E
IQCF6		OGDH
IQUB		ONECUT1
ITK		ONECUT3
ITSN2		OSBPL1A
KDELR3		P2RX4
KIAA1715		PACS2
KIAA1751		PAK6
KIF18A		PELI3
KLHL22		PGAP3
KLHL7		PLCB1
KLK4		PLEKHO2
KLRD1		POLR1A
KMT2A		POLR2J3
KRT79		POU2F2
KSR2		PPP1R14B
LAIR1		PQLC2
LDB3		PRR5
LHX1		PRX
LRRC6		PTMS
LYRM4		RAB11FIP4
LYST		RAB4B-EGLN2
MAN2B1		RABGGTA
MEA1		RAF1
MEX3A		RAI14
MGAT4A		RARG
MKL2		RGAG4
MLLT10		RIMS4
MMP16		RNF151
MSL1		RNF31
MTMR14		RP1-130H16.18
NBPF20		RP11-5A19.5
NCR1		RPS9
NDUFA9		SBF1
NETO2		SBK1
NKIRAS1		SCAF1
NLN		SCUBE1
NOP2		SF3A1
NOP56		SH3KBP1
NOVA1		SHBG
NR1D2		SIGLEC14
NSFL1C		SLC17A7
NT5C1B		SLC25A48
NT5DC1		SLC7A10
NTRK2		SOX10
OGFRL1		SOX12
OLA1		SPIB
OLIG3		SRSF1
OTOR		STIM1
OTUD7A		STX1B
PAPPA		SULT1B1
PCDH10		SURF4
PCDHA1		SZRD1
PCDHA10		TANC2
PCDHA11		TBC1D13
PCDHA12		TBC1D24
PCDHA13		TBC1D3C
PCDHA2		TCF7
PCDHA3		TENM4
PCDHA4		TGFBR2
PCDHA5		THRA
PCDHA6		TMEM132A
PCDHA7		TMEM132E
PCDHA8		TMEM178A
PCDHAC1		TMEM184B
PCDHAC2		TMSB4X
PDE1C		TNFSF12
PEX11A		TNKS1BP1
PHACTR3		TRAF3
PHACTR4		TRIM2
PIP4K2A		TRIM27
POLDIP2		TSPAN11
POLR3H		TTBK1
POTEC		VAMP2
POU2F1		VASH1
PPP1R16B		VPS9D1
PPP2R5D		WNK2
PROX1		WRAP53
PTCHD1		XIRP1
RAB3IP		ZCCHC2
RAP2A		ZDHHC21
RARB		ZNF142
RGPD1		ZNF423
RGS22		ZNF592
RGSL1		ZNF593
RHOBTB1		ZNF710
RHOBTB3
RNF217
RP11-152F13.5
RP11-276H1.3
RP11-697E2.6
RPAP2
RPRM
RSAD1
RSPO4
SAMD7
SBF2
SCYL2
SF3A3
SFTA3
SIM2
SIVA1
SKAP1
SLC25A39
SLC25A47
SLC30A5
SLC6A17
SMARCC2
SNX17
SPOCK1
SRR
ST18
SYNPO2L
SYT11
TCEB2
TCF20
TCHH
THUMPD1
TIPARP
TMEM245
TMPO
TMPRSS4
TNS1
TRAPPC11
TRIM23
TRPC5
TSC22D2
TSPAN2
TTC26
UBAC2
UBE2D2
UBIAD1
UBN2
UGGT1
USO1
USP51
VEGFB
VNN1
VPS13B
WASH4P
WIZ
WNK4
XK
XYLB
ZBTB18
ZFP3
ZFP90
ZMYM4
ZNF141
ZNF142
ZNF572
ZNF628
ZNF669
ZNF687
ZNF776
ZNF814
ZNF827
ZNF844
ZNHIT6
ZSCAN32
