# Supplementary material for: Reinfection of Transplanted Livers in HCV- and HCV/HIV-Infected Patients Is Characterized by a Different MicroRNA Expression Profile
Source: Cells. 2022 Feb 16;11(4):690. doi: 10.3390/cells11040690 (PMC8869900; doi:10.3390/cells11040690)
Supplement: Supplementary file 1 [file cells-11-00690-s001.zip › cells-1549615-supplementary/Supplementary Table S5.xlsx]

## Sheet: HCV HIV_vs_HCV_UP
Supplementary Table S5A. Target genes of the 10 miRNAs upregulated in liver biopsies obtianed from HCV/HIV co-infected patients with respect to those obtained from HCV mono-infected ones, as provided by the DIANA-microT-CDS algorithm
hsa-miR-675-3p	hsa-miR-1269b	hsa-miR-342-5p	hsa-miR-7706	hsa-miR-30c-1-3p	hsa-miR-125a-5p	hsa-miR-423-5p	hsa-miR-320a	hsa-miR-486-5p	hsa-miR-146a-5p
ABI2	AC010536.2	ABLIM3	ACTN2	AAK1	ABCC2	ABCC5	AAK1	ABHD16A	AAK1
AC008394.1	ACE	ACLY	ADO	ABCA2	ABCC5	AC007952.5	ABHD13	ABHD17B	ABCG2
ACRV1	ACTR6	ACTG2	ALG3	ABI2	ABHD6	AC007952.6	ABI2	ABL2	ABL2
ADAM22	ADAR	AFF2	ASB10	AC008060.7	ABI2	AC008394.1	AC012123.1	AC005609.1	AC104942.1
AGO3	AFAP1	ALG12	BLCAP	AC010536.2	ABL2	AC010536.2	ACAP2	AC010547.9	ACAT1
AGPS	AFF1	AMIGO1	BTBD7	AC016586.1	ABTB1	ACACA	ACTR2	AC135178.1	ACER3
ALG12	AGAP1	ANKRD52	CATSPER4	ACAN	AC008394.1	ACKR4	ACVR1C	ADAMTS19	ACKR2
ARL10	AGK	ARF3	CDC14A	ACOT11	AC013269.5	ACOT2	ADAL	ADAMTSL1	ADAM17
ASH1L	AIDA	ARHGEF18	CEP95	ADAM30	AC015804.1	ACSM6	ADAM10	ADNP	ADAMTS18
ASXL2	AL645730.2	ARPC1B	CHRND	ADAMTS6	AC079612.1	ACTL7A	ADAM28	AFF3	ADAMTS6
ASXL3	ALMS1	ATG13	CTDSPL2	AFAP1L1	ACACB	ADAM11	ADAMTS10	AGPAT5	ADARB1
ATG4A	ANKIB1	ATP1B2	CYFIP2	AGBL4	ACAD8	ADAM19	ADAMTS6	AK2	ADGB
ATL2	ANKRD39	ATP5SL	DDX19A	AGO3	ACOT13	ADAM22	ADIPOR1	AMER2	AFAP1L2
ATP13A3	APPBP2	AUTS2	DDX49	AGPAT6	ACSL6	ADAM30	AFF4	ANXA13	AFF2
ATXN1	ARAP2	BBS1	DESI2	AHCYL1	ACSM2A	ADAMTS9	AGFG1	AP003774.4	AFP
BCL11A	ARHGAP32	BCL2L1	DHX30	AJAP1	ACSM2B	AHDC1	AGO1	AQP11	AGMAT
BICC1	ARL10	BRD2	DNMT1	ALPK3	ACSS2	AK1	AGO3	ARHGAP5	AL138831.1
C17orf51	ATRX	BTBD11	FAM195B	ALS2CR11	ADAM28	AKTIP	AGPS	ARID4B	ALX4
CA10	BCAS1	C11orf88	FANCI	AMER1	ADAMTS14	ALKBH5	AHCYL2	ARMC8	AMPH
CACYBP	BHLHE22	C3orf36	GRM2	AMIGO1	ADCY1	ALS2CL	AHR	ATG2B	APC
CADM2	BPTF	C5orf58	IQGAP1	ANK1	ADPRH	ANGPTL2	AK2	ATG9A	APOL6
CAMK4	C11orf72	CAMK1	KCNJ2	ANKRD54	AGGF1	ANO6	AK4	ATXN7L3	APPL1
CCDC144NL	C22orf39	CCAR2	KDM4A	AP3S2	AGXT2	ANP32A	AKT3	BAHCC1	ARL17A
CCNT2	C2orf73	CCER2	LONRF3	AQP2	AIFM1	ANPEP	ALG14	BCAS2	ARMC8
CDH11	CBL	CDSN	MCM2	ARHGAP9	ALG1	AP2M1	ALG2	BICC1	ARPC5
CDK13	CCDC58	CELF5	MLXIPL	ARHGEF39	ALPK3	APOC2	ALG8	BMPR1A	ATP10B
CHMP4B	CCDC62	CIC	MZF1	ARID4A	AMER2	ARHGAP8	ALKBH5	BOLL	ATR
CNOT6L	CDC40	CLK3	NADSYN1	ARID5B	AMIGO2	ARHGEF37	AMBN	BTAF1	ATRIP
COBLL1	CFL2	CNNM1	NKX2-5	ARRB1	ANAPC16	ARID5B	ANKRD13A	BTBD11	AUTS2
CREBRF	CLOCK	CPLX2	PAWR	ASPH	ANKRD13B	ARPC5	ANKRD52	C12orf45	B3GNT5
CSMD3	CRLF3	CXorf40A	PGS1	ATF7IP2	ANKRD26	ASB14	ANKRD66	C14orf119	BBS4
CUL3	CSRNP3	DESI1	PPP1R13B	ATP2B1	ANKRD50	ASB16	ANKS1A	C19orf12	BCAP29
CYLD	CYP7B1	DGCR14	PSMA8	ATP8A2	ANKS6	ASB2	AP2B1	C1orf213	BCL11A
DAZ4	DAAM1	DHX37	RFC4	BAZ2A	AP2B1	ATG9A	AP3M1	C5orf64	BCL7C
DDI2	DACT1	DMWD	RNASE4	BCL9	APLP2	ATP10B	APC	CADM1	BCORL1
DMRTA1	DAZ2	DNTTIP1	RPS11	BLOC1S3	ARHGEF2	ATP11B	APH1B	CAGE1	BHLHE41
DNAJC10	DDX20	EFHD2	SELENBP1	BTG1	ARID3A	ATP11C	APOL6	CALU	BPY2
EIF4E	DENND4C	EFNA5	SEPW1	C10orf107	ARID3B	ATP2A3	AR	CBFB	BPY2B
ELF1	DNAJC10	EML5	SLC26A3	C10orf67	ARMC7	ATP2B2	ARF1	CCDC144NL	BPY2C
EPC1	DNAJC6	ENG	SNX4	C11orf1	ARSI	ATP2B3	ARFIP1	CCDC30	BRAF
FAM122A	DNAL1	ENTPD2	SPHK2	C11orf30	ASTN2	ATP6V1G2	ARHGAP26	CCDC38	BZW1
FAM204A	DYRK1A	EPHB6	TCF4	C17orf105	ASXL2	ATP8B2	ARHGAP28	CCDC85C	C11orf65
FAM9C	EDNRA	ERV3-1	TNNT1	C2	ASXL3	ATPAF1	ARHGAP5	CCNH	C12orf36
FNDC3A	EDRF1	EZH2	UQCRC1	C21orf91	ATHL1	ATXN2L	ARHGAP6	CD247	C16orf52
GABPA	EIF2S3L	F2RL3	ZNF468	C2CD3	ATL2	ATXN7L2	ARHGEF12	CDH10	C16orf72
GALNT3	ELK4	FAM151B		C2orf44	ATP10D	ATXN7L3	ARHGEF37	CDK4	C2CD3
GNG5P2	ENAH	FAM182B		C5orf66	ATP6AP1L	BAG1	ARL10	CDKN3	C2orf54
GRIA2	ENOPH1	FAM222B		C7	B9D1	BAP1	ARL14EPL	CELF2	C3orf38
GRIN2B	EPB41L3	FURIN		C7orf34	BAG4	BCAS3	ARL8B	CEMIP	C4BPB
HOOK1	FAM179B	GALNT14		C8orf31	BAK1	BCL9L	ARMCX2	CEP350	C9orf66
IGSF10	FAM215A	GARS		CADM1	BAP1	BEND3	ARNT	CIT	CAMK2D
IRAK1BP1	FAM71B	GATS		CALCR	BAZ2A	BRE	ARPP19	CLDN10	CAMSAP2
KCNA4	FAM71E1	GNG4		CALN1	BBS4	BTBD9	ARRDC3	CLN5	CAMTA1
KCNJ6	FBXO11	GSTM2		CAMK2A	BCAT1	BTN2A1	ATG14	CNKSR2	CASK
KRTAP4-2	FOXE1	GSTM3		CAMTA2	BCL2L14	C10orf67	ATG2B	CNPY3	CASR
LIPI	FOXO1	HIATL1		CARHSP1	BDH1	C10orf76	ATL3	CNTN5	CCDC109B
MEF2C	FRMPD3	HIRIP3		CASP14	BIN2	C10orf91	ATP11A	COL6A6	CCDC117
MLH1	FRMPD4	HOXC10		CASP2	BLZF1	C12orf36	ATP2B1	CRB1	CCDC89
MLLT3	GATS	IRF6		CBX5	BMF	C15orf27	ATP5SL	CREBL2	CCK
MYBL1	GKAP1	ITSN2		CCBL2	BNIP2	C16orf72	ATP9A	CRHR1	CCL5
NAIP	GLO1	KAT2A		CCDC114	BPI	C1orf191	ATRX	CRHR2	CCNI
NAP1L5	GNA13	KDM6B		CCDC141	BRCA1	C1orf194	ATXN1	CRLS1	CD80
NPAS3	GOLGA6L4	KIAA1328		CCDC38	BRMS1	C1orf95	ATXN1L	CSPG5	CD96
NRXN1	GOLGA8F	KLRG2		CCDC86	BRPF1	C2	ATXN3	CTB-186H2.3	CDC37L1
ORC4	GRIK2	LCP1		CCR4	BRWD1	C20orf27	AUTS2	CTDSPL2	CDHR3
OTOGL	HIST1H2BN	LMNA		CD34	BTN2A2	C22orf29	B4GALT6	CTU2	CDKN2AIP
PAPPA	HMHA1	LMO3		CDH13	C10orf54	C3orf56	BAALC	CYB5R4	CDS1
PAPSS2	HSPA12A	LRCH1		CDH4	C11orf57	C5orf55	BAG5	DCAF10	CHKB-CPT1B
PCDH17	HSPA4L	LYPD8		CDX2	C12orf40	C6orf223	BAHD1	DCBLD2	CHML
PCNP	IL31RA	MAP4K2		CFLAR	C15orf53	CADM3	BANP	DHFR	CHST15
PDE6D	IL33	MARCH6		CHP1	C17orf51	CALM3	BBS5	DHFRL1	CISD1
PLD5	IL6ST	MARK2		CHRNA2	C17orf59	CAPN5	BBX	DKK2	CLCN6
PPWD1	IMPG1	ME3		CHTF8	C19orf38	CAPN6	BCAP29	DLAT	CNIH4
PSMA1	ITPRIPL2	MED1		CHTOP	C19orf54	CASKIN2	BCAT1	DNAJC21	CNTF
PYGO1	KBTBD7	MINK1		CLASP2	C1orf147	CASP2	BCL11B	DOCK3	COL4A3
REL	KCNA1	MKL2		CLIP3	C1orf213	CBX6	BHLHE40	DST	COMMD5
REV3L	KCNH8	MMS19		CLLU1	C2CD4C	CCDC33	BHLHE41	EHHADH	COPA
RP11-438J1.1	KIAA1522	MXRA8		CNGA2	C2orf15	CCL22	BLCAP	EIF4E	COPS8
RPL36A-HNRNPH2	KIAA1958	NF2		CNTLN	C2orf43	CD320	BLOC1S5	ELMOD2	COX15
RSPO1	KIAA2026	NFIA		CNTN6	C4orf17	CD72	BMI1	ELP3	CPEB3
SAV1	KIF26B	NFIC		COL9A3	C6orf47	CDC20B	BMP2K	EMP1	CPM
SCAPER	KLK4	NKX3-1		CORO1C	C9orf170	CDC42SE1	BMP3	EPB41L1	CREBL2
SCARA3	KMT2A	NLGN3		COX20	CACNA1E	CDKN1A	BMPR1A	EPHA3	CSPP1
SCRN1	KPNA6	NLRP4		CRY2	CACNB1	CELSR2	BMPR2	F9	CTAGE4
SESTD1	KRT24	NOVA2		CTD-2192J16.20	CACNB3	CELSR3	BNC1	FAM134A	CTAGE8
SLC25A31	LAS1L	NPTXR		CTSA	CARM1	CEND1	BNC2	FAM161B	CUL4B
SLC44A1	LCOR	NT5M		CTXN2	CASP2	CGNL1	BNIP3L	FAM217B	CXXC4
SLC8A1	LEMD3	NUDCD3		CXCL12	CBFB	CGREF1	BPNT1	FAM47E-STBD1	DCAF12
SMEK1	LENG9	NUTM2E		CXorf36	CBLL1	CILP2	BRINP3	FBN1	DCAF17
SMURF2	LETM1	NXPH4		DBX2	CCDC126	CLIC4	BRWD3	FGF7	DCDC1
SNCAIP	LIX1L	OCRL		DCAF10	CCL4L1	CNNM2	BTBD3	FGF9	DCTN5
SOCS5	LRRC59	ONECUT3		DCAF8	CCNF	CNOT3	BVES	FLRT2	DDHD1
SRSF12	LRRTM2	OTOA		DCBLD2	CCNJ	CNTN2	BX255923.1	FOXO1	DDX58
SRSF2	LUC7L3	PDLIM3		DCTPP1	CCNJL	CNTROB	C10orf11	G3BP2	DGKG
SSBP2	MAP2	PDX1		DIEXF	CCR5	COL1A1	C12orf36	GAB3	DHX30
STAG1	MAPK1	PDZD4		DKK2	CD34	COPS7B	C1orf95	GABRB3	DLGAP2
STK39	MBD5	PFAS		DLG5	CD48	CPEB1	C20orf194	GAPVD1	DSCR8
STPG2	MINA	PFN1		DMP1	CD5L	CPLX2	C21orf62	GAS2	DTHD1
SYNJ1	MSI2	PHF1		DOCK8	CDC37L1	CPSF7	C5orf15	GMPR2	DTNA
TBL1XR1	MSL2	PHOSPHO1		DUOX1	CDC42BPG	CREB3L2	C5orf51	GOLGB1	EHMT2
TBX15	MSR1	PIK3CA		DUSP19	CDC42SE1	CRIP3	C9orf41	GPR153	EIF4G2
TMEM123	MXD3	PLEKHA6		E2F3	CDH13	CRK	CA8	GPX8	ERBB4
TMEM170B	MYO5B	PPM1F		EBAG9	CDH23	CRTC2	CACNB4	GRHL2	ERGIC2
TMEM66	NCR3LG1	PPP1R12B		EHMT1	CDK16	CSF1	CADM2	GUCY1A2	ERRFI1
TRIM45	NDST4	RHOG		EIF1AD	CDR2L	CTAG1A	CAMSAP2	GXYLT1	ERV3-1
TRIM9	NEK1	RHOXF2		EIF3D	CDS2	CTAG1B	CAMTA1	HAT1	ESYT2
TSNAX	NEUROD1	RHOXF2B		EIF3H	CENPP	CTD-3138B18.4	CANT1	HLA-DOA	FAF2
UBR3	NF1	ROCK2		ERAL1	CEP41	CXCL16	CANX	HOOK3	FAM120AOS
UNC45B	NRG4	RP11-729L2.2		ESRRA	CGN	CYB561D2	CAPRIN1	HSD17B2	FAM126B
VEGFA	NUP88	RP11-77K12.7		EXD2	CHAMP1	CYP4F22	CASK	HUNK	FAM135A
WDR12	OSGIN2	RPS6KA1		FAM115C	CHD7	DAP	CAST	ID4	FAM153A
WHSC1	P2RX2	SAC3D1		FAM117A	CHRM3	DBP	CBL	IGF1	FAM178A
WIPF2	PCDH7	SEMA4B		FAM126A	CHTF8	DDX54	CBWD1	IL23R	FAM26E
XPO7	PFAS	SETD1A		FAM162A	CMTM1	DDX6	CBWD3	INO80E	FAM63B
XPR1	PIK3CA	SEZ6L		FAM182B	CNKSR3	DEFB132	CBX3	INPP5K	FAM83F
YTHDF2	PMFBP1	SFTPA2		FBXL7	CNOT6L	DGKE	CBX5	INTS6	FAM98B
ZBTB10	POLR1B	SH2D3C		FBXO43	CNTROB	DHX15	CCDC117	IRAK3	FANCM
ZHX1	PON2	SH3BGRL2		FGD1	COL4A3	DIXDC1	CCDC47	ISG20	FAXDC2
ZIC2	PPP1R12B	SIK3		FGF11	CORO2A	DMWD	CCDC50	ITGB8	FBXO39
ZNF100	PPP1R2	SLC2A4		FNIP1	CPSF6	DNALI1	CCDC71L	JRKL	FBXW2
ZNF230	PPP2R2B	SLC45A3		FRMPD3	CRB2	DOLPP1	CCDC80	KCNH6	FER
ZNF268	PSMA5	SORBS2		FRMPD4	CREM	DPF3	CCDC85A	KCNN3	FKTN
ZNF300	PSMD1	SOX12		FZD7	CSNK2A1	DPP4	CCNL2	KCNQ3	FMNL3
ZNF471	RAB4A	STK32B		G6PC3	CSNK2A2	DPY19L2	CCPG1	KIAA0226L	FMO2
ZNF615	RAP1A	STX1B		GABPB1	CSPP1	EFCAB2	CCR7	KIAA1033	FNBP4
ZNF711	RAPGEF3	STXBP1		GABPB2	CSRNP1	EIF4A1	CCSER2	KIAA1257	FOXR2
	RASGRP1	SYNGAP1		GAGE1	CST9	ELF4	CD47	KIAA1456	FRK
	RBFOX2	SYNPO2		GAGE10	CT62	ENC1	CD93	KIF25	FTO
	RBMS3	SYP		GAGE12B	CTD-2021H9.3	ERC1	CDCA7	KIF27	FYN
	REST	SZRD1		GAGE12C	CTNND2	ERI3	CDH2	KLHL2	FZD3
	RHOB	TBC1D3B		GAGE12D	CTTNBP2	ERV3-1	CDH20	KLHL9	GABRA1
	RIT1	TBC1D3C		GAGE12E	CTU1	ERVFRD-1	CDH6	LCE3E	GAGE1
	RNPEPL1	TCN2		GAGE12F	CXCL13	ESPL1	CDH8	LILRB4	GALNT10
	RP11-152F13.5	TEX19		GAGE12G	CYP24A1	EVA1C	CDK13	LINGO4	GATC
	RP11-886H22.1	THRA		GAGE12H	CYTH1	EVC	CDK6	LMTK2	GDNF
	RP1L1	TPBGL		GAGE12I	DAAM1	EVX1	CDV3	LRRTM2	GIMAP6
	RPAP2	TRAPPC2L		GAGE12J	DAZAP2	EXOC3	CELF2	LTBP2	GMFB
	RTKN2	TRMT1L		GAGE13	DDB2	EXOC3L1	CEP120	MAML2	GOLGA6L6
	SETD3	TTBK1		GAGE2A	DDX5	F8A2	CEP83	MAML3	GPM6B
	SETD5	TTC8		GAGE2B	DGKH	F8A3	CEP85	MAP3K7	GPR158
	SGCZ	TUBGCP6		GAGE2E	DHX30	FAM114A2	CEP97	MAPK1	GPX6
	SGIP1	TUSC2		GAL3ST3	DHX33	FAM127C	CERS6	MAPKAP1	GRIN2B
	SHE	UBALD1		GAREM	DICER1	FAM172A	CGGBP1	MATN2	HELZ
	SHH	VAMP2		GDF7	DIP2A	FAM185A	CHEK1	MCMDC2	HHIP
	SLC30A8	WIPF3		GGT7	DIRAS1	FAM214B	CHIC1	MINK1	HIF1AN
	SLC5A11	XIRP1		GIGYF1	DIS3L	FAM222B	CKAP5	MMEL1	HIPK3
	SLITRK1	ZBTB7A		GNPDA2	DLD	FAM46D	CLCN5	MMP8	HMBOX1
	SMURF2	ZFP3		GPATCH2	DNAJA4	FAM71E2	CLOCK	MRPL47	HNRNPD
	SOX6	ZNF362		GPATCH8	DNAJC14	FBXL16	CLPX	MRPL50	HNRNPUL2
	SPATS2L	ZNF385A		GPR137	DOCK3	FCAMR	CMC1	MRPS28	HSFY2
	SPTLC2	ZNF396		GPR156	DPH2	FMNL3	CNKSR2	MTA3	HSPA1A
	STAM2	ZNF518B		GPSM3	DRAM2	FOXM1	CNKSR3	MTERFD1	HYOU1
	STK4	ZSWIM4		GRIA3	DTX4	FOXN3	CNOT6	MUC17	ICK
	SURF1	ZSWIM8		GRIN2A	DUS1L	FOXP2	CNOT6L	MUC20	IER5L
	TBX3			GRIN2B	DUSP28	FOXP4	CNOT7	MXI1	IFIT3
	TCF12			GRIN3A	DUSP6	FRMD3	COL4A1	MYLK2	IFRD1
	TGFBR3			GRK4	DYNLT3	FRMPD3	COL4A3BP	MYOT	IGSF1
	THSD4			GRM5	DYRK2	FUT1	COPS2	NBN	INO80D
	THUMPD1			GRPEL2	E2F2	G3BP2	CORO1C	NCOA6	INTS2
	TIMMDC1			GSK3B	EBF4	GCM1	COX7A2L	NCR3LG1	INTS4
	TLE4			HELLS	ECE1	GIMAP1	CPD	NDEL1	INTU
	TMTC2			HERC4	EDN1	GK5	CPEB1	NEGR1	IQCH
	TNFRSF10D			HIP1	EIF1AD	GLP1R	CPEB3	NEK2	IQGAP1
	TOMM20L			HNRNPL	ELAVL4	GLYR1	CRB1	NFE2L1	IQGAP3
	TSPAN3			HNRNPUL1	ELOVL4	GPR123	CREB1	NIPBL	IRAK1
	UBE2W			HOMER1	ELP6	GPR126	CREB3L2	NLRP1	ITCH
	UBR5			HOOK3	ENPEP	GRHL2	CREB5	NR2F1	IYD
	UBXN10			HSPB6	ENPP1	GRIK3	CREBRF	NRG4	JAG1
	USP38			HYKK	ENTPD1	GRM1	CRKL	NUDCD1	KCNJ16
	USP9X			IFNLR1	ENTPD4	GSN	CSNK1E	NUDT11	KCTD3
	VANGL1			IL17RA	EPO	GSS	CSNK1G3	NUDT16	KIAA0284
	VPS13B			ILK	ERBB2IP	GTF2E1	CSRNP3	OLFM4	KIAA1211
	VRK2			INO80C	ERMP1	H6PD	CTDNEP1	OSBPL9	KIAA1244
	VWA1			INTS5	ESRRA	HAUS8	CTNNB1	OTOF	KIAA1407
	WDR31			IPO9	ETS1	HDAC5	CTSV	PDGFC	KIAA1715
	WDR45B			IPPK	ETV3	HEBP2	CUL5	PDZRN3	KIF26B
	WNT5A			ITCH	ETV6	HEMK1	CUX1	PFDN6	KLF12
	WSB2			IVD	EVA1A	HID1	CYLD	PGAP1	KLF7
	XPO1			KATNAL1	FAM107B	HIST1H3I	CYP20A1	PGRMC1	KMT2C
	YRDC			KCNAB2	FAM118A	HLA-C	CYTH1	PHC3	KYNU
	YTHDC1			KCNB1	FAM129B	HLA-DOA	DAB2	PHLDA1	LANCL1
	ZFPM2			KCNJ5	FAM131B	HLA-DPA1	DACH2	PIK3R1	LARGE
	ZHX1			KCNJ6	FAM134A	HNRNPUL1	DAG1	PIM1	LCA5L
	ZNF134			KCNK3	FAM160B2	HRH2	DAPL1	PLA2G7	LCOR
	ZNF561			KHDRBS1	FAM169B	HSPA12A	DAZAP1	PLAGL2	LEPROT
	ZNF571			KIAA0556	FAM185A	HSPA1L	DBF4	PPP2R5D	LFNG
	ZNF705A			KIAA1161	FAM27A	HTRA3	DBN1	PPWD1	LPGAT1
	ZNF705G			KIDINS220	FAM27C	IFT122	DBR1	PRPSAP2	LPP
	ZNF706			KIF6	FAM65B	IL10RA	DCAF12	PSMD1	LRP2
	ZNF763			KIR3DX1	FBXL19	IL12RB2	DCAF16	PTEN	LRRC15
	ZNF84			KIRREL	FBXL5	IL17A	DCBLD2	PYCR2	LRRC27
	ZPLD1			KLC2	FBXO48	IL20RB	DCP2	RAD50	LRRK1
				KLK13	FBXW4	ILK	DCUN1D1	RASSF3	LRRTM3
				KMT2C	FGFR2	INO80	DCUN1D4	RBM12	LYRM2
				KPNB1	FLG	INSRR	DDI2	RBM41	MARK1
				KRT38	FLI1	ITFG1	DENND1B	RBM46	MAT2A
				KSR2	FLOT2	ITGA5	DENND4C	RBM4B	MBNL3
				L1CAM	FLT3	ITSN1	DENND5B	RBPJ	MEAF6
				LA16c-431H6.6	FMNL3	IYD	DESI2	RCOR3	METTL17
				LAS1L	FNDC3B	KCNIP3	DGKH	REEP1	METTL4
				LL22NC03-63E9.3	FOXD2	KDM2A	DHDDS	RICTOR	MICU1
				LPP	FOXK2	KDM4C	DHX15	RP11-152F13.5	MMP16
				LRP1	FPGT-TNNI3K	KDM6B	DIP2A	RP5-1021I20.4	MOB1B
				LRRTM1	FPR3	KIAA1024L	DIP2C	RPUSD3	MPPE1
				LSM11	FREM1	KIAA1045	DLD	RTP4	MRO
				MAATS1	FRMD5	KIAA1715	DLG2	RXRB	MRS2
				MAP2K6	FUT4	KIAA2022	DMD	SCNM1	MS4A1
				MAP3K13	FZD4	KLF1	DMXL1	SEC22C	MSL1
				MARCKSL1	GAB2	KLHL29	DNA2	SEPT7	MYBL1
				MBP	GANC	KLHL3	DNAJC10	SERPINE1	MYO1A
				MCEMP1	GCNT1	KLK4	DNAJC2	SFXN2	MYO1B
				MCM6	GGA2	KMT2C	DNER	SIAH1	NCR3LG1
				MDM4	GGT7	KRT82	DOK6	SLC10A7	NEB
				MED1	GJC1	KRTAP5-9	DPF2	SLC12A5	NFAT5
				MEN1	GJC3	LANCL3	DPH6	SLC38A1	NIPAL1
				METTL8	GLS	LASP1	DPY19L3	SLC4A10	NOS1
				MGAT4A	GLYR1	LENG8	DTL	SMAD2	NOVA1
				MLLT6	GOLGA5	LHX2	E2F3	SMOC1	NOX4
				MME	GP6	LHX6	E2F7	SMURF2	NPAP1
				MPPED2	GPATCH2L	LIMK2	EBF2	SNRPD1	NPR3
				MPZL1	GPR107	LIN37	EFS	SOX12	NRAS
				MS4A14	GPR153	LMF1	EIF2AK3	SP5	NT5DC1
				MSH6	GRB10	LPHN1	EIF2B1	SPAST	NUMB
				MSMO1	GRID1	LRP2BP	EIF4B	SPIB	NUS1
				MT1E	GRIN2B	LRP5	EIF4E	SPTA1	ONECUT2
				MT1F	GSTM2	LZTS3	EIF4E3	SRSF3	OPALIN
				MTCH2	GTF3C3	MAP1B	ELAVL1	ST5	OR56B4
				MUC20	GTPBP2	MAP3K9	ELAVL2	ST6GALNAC6	PAPPA
				MXRA5	GUCD1	MAP7D1	ELL2	STK38L	PAQR3
				MYEOV	H6PD	MAPK4	ELMSAN1	TANC1	PAQR5
				MYH9	HCN3	MAPKBP1	EMB	TANC2	PDGFRA
				MYO18A	HCN4	MARK2	EMC7	TENM2	PGK2
				MYO18B	HDDC3	MED15	ENAH	TFAM	PHF20L1
				MYO5A	HIC2	MED17	ENTPD4	THAP9	PHF3
				MYO6	HIF1AN	MGA	EPB41L4B	THRB	PHKB
				MYOCD	HINFP	MKNK2	EPC1	TM4SF20	PI15
				N4BP1	HLA-DQA2	MMP2	EREG	TMEM115	PIEZO2
				N4BP2	HNRNPA2B1	MN1	ERMN	TMEM67	PIP5K1B
				NAGA	HOMEZ	MOV10	ESR1	TMOD1	PLAC8
				NAMPT	HOXB3	MPV17L2	ESRRG	TMX4	PLEK
				NAV1	IBA57	MRAS	ETV1	TNXB	PLP1
				NCR3LG1	ICOSLG	MRFAP1L1	EVX2	TOB1	PLSCR4
				NDNL2	IER3IP1	MSH6	EXO1	TOMM5	PM20D2
				NDUFS1	IGF2BP3	MSTN	FAM115C	TRAPPC6B	POFUT2
				NEDD8-MDP1	IKZF3	MTX1	FAM117B	TRHDE	PPBP
				NGLY1	IKZF4	MUL1	FAM126B	TRIM10	PPEF1
				NID1	IL16	NAALADL1	FAM129A	TRIM36	PPM1K
				NMNAT2	IL6R	NACC1	FAM134C	TRNT1	PPP1R11
				NT5DC3	INO80D	NAT8L	FAM135A	TSC22D2	PPP1R21
				NTRK2	INTS6	NAV1	FAM155A	TWF1	PRAMEF2
				NTRK3	INTS7	NCAPD2	FAM160B1	TXLNG	PRKCE
				NUTM2D	IRAK1	NDEL1	FAM168A	UBASH3B	PRMT3
				NUTM2G	IRF4	NFAM1	FAM179B	UBXN10	PRR9
				ORAI2	IRF5	NFATC4	FAM188A	UNC5C	PSMB11
				OTUD4	IST1	NFIC	FAM199X	USH2A	PSMF1
				PAG1	ITCH	NFIX	FAM46C	USP28	PTAR1
				PAGE1	ITGA1	NGFR	FAM63B	UTP15	PTCH1
				PAK1	ITGA8	NLRP4	FAM69B	VPS13B	PTGFRN
				PAPLN	ITGA9	NOL6	FAM71B	VPS52	PTPDC1
				PARVA	ITIH6	NOSIP	FAM84B	VTI1A	RAB3B
				PBX1	JADE2	NPSR1	FAM89A	WIPF3	RAB3C
				PBX4	JARID2	NRSN2	FAM8A1	WSCD1	RAB8B
				PCDHA1	KCNA1	NTRK2	FAM91A1	XXbac-BPG32J3.20	RABGAP1
				PCDHA10	KCNA7	NUBP1	FAM9C	YES1	RARB
				PCDHA11	KCNB1	NUDCD3	FANCF	ZC3HAV1	RBL1
				PCDHA12	KCNC2	NUTM2E	FBXL14	ZNF101	RBM26
				PCDHA13	KCNC3	ODC1	FBXO11	ZNF181	RBMX
				PCDHA2	KCNH4	ODF3L1	FBXO45	ZNF223	RCE1
				PCDHA3	KCNH7	OGDH	FCRL4	ZNF23	REEP5
				PCDHA4	KCNIP3	ONECUT3	FEM1B	ZNF268	REL
				PCDHA5	KCNJ6	OSCAR	FGF11	ZNF331	REV3L
				PCDHA6	KCNJ9	OTUD5	FGF16	ZNF367	RFWD2
				PCDHA7	KCNK10	PA2G4	FGL1	ZNF423	RFX7
				PCDHA8	KCNS3	PABPN1	FHAD1	ZNF471	RGPD2
				PCDHAC1	KCTD15	PACS1	FIGN	ZNF615	RHOBTB3
				PCDHAC2	KCTD21	PAK3	FLRT3	ZNF740	RHOXF2
				PDE11A	KDM7A	PAQR8	FMN1	ZNF773	RHOXF2B
				PDE2A	KHNYN	PAX9	FNIP2	ZNF808	RIMS2
				PEX26	KIAA1467	PBX2	FNTA	ZNF827	RNF169
				PGPEP1	KIAA1522	PCDH1	FOXJ3	ZNRF2	ROBO1
				PHLPP2	KIAA1841	PCGF3	FOXP2	ZWINT	ROR1
				PIGP	KIF15	PDAP1	FOXQ1		RP11-385D13.1
				PIK3C2G	KIF1B	PDYN	FRK		RP11-795F19.5
				PITPNM2	KLC2	PFDN6	FRMPD4		RPAP2
				PIWIL2	KLF13	PGRMC2	FRRS1L		RPGRIP1L
				PKIA	KLHDC4	PKIA	FST		RPL31
				PLEKHA5	KLHL31	PLA2G6	FSTL1		SCAI
				PLP1	KLHL6	PLCB1	FTL		SCARB1
				POFUT1	KMT2C	PLEKHM1	FUT4		SCN3B
				POLR3D	KNSTRN	PLEKHO1	FXR1		SEC23IP
				POTEG	KPNA6	PML	FZD3		SEPT14
				POTEM	KSR2	PNKD	GABPB1		SERF1A
				POU2F1	LAMTOR3	PODXL	GABPB2		SESN3
				PPME1	LANCL3	POLL	GABRA1		SET
				PPP1R12B	LBH	POU2F1	GABRG1		SIAH2
				PRDM6	LCLAT1	POU2F2	GCG		SIK3
				PRELP	LCOR	PPAN-P2RY11	GCNT4		SIPA1L1
				PRICKLE2	LEPROT	PPP1R12B	GFPT1		SIRPB1
				PRICKLE3	LFNG	PPT2-EGFL8	GHITM		SIX4
				PRIMA1	LGI2	PRAF2	GIMAP1		SLC10A3
				PRPF40A	LIFR	PRKACA	GLCCI1		SLC19A3
				PRR13	LIN28A	PRRC2B	GLI3		SLC1A1
				PRSS36	LIN28B	PSMD11	GLIS3		SLC2A14
				PSD4	LIPA	PSME3	GLS		SLC38A9
				PSME3	LNPEP	PTGFR	GMCL1		SLITRK4
				PTCH1	LPAR4	PTH1R	GMPS		SMAD4
				PTGIS	LRFN2	PTPN23	GNAI1		SMC5
				PTPN18	LRP4	PTPRB	GOLGA1		SNRNP27
				RAB37	LRRC10B	PYGB	GOLGA8F		SNX22
				RAB5B	LRRC69	RAB9B	GOLPH3L		SOD2
				RABL2A	LRRC8B	RAD9B	GOLT1B		SORT1
				RAET1E	LURAP1L	RANBP1	GOPC		SOX5
				RASSF8	LYSMD4	RASAL2	GPATCH2L		SRP14
				RBM28	LYVE1	RASAL3	GPCPD1		SRSF6
				RBM5	M6PR	RBBP4	GPD2		SS18
				REV3L	MAN1B1	RBM26	GPR180		SSR1
				RGPD1	MAP2K7	RBM28	GPR61		ST7L
				RGS22	MAP3K1	RCCD1	GPRC5B		STC1
				RHOJ	MAP3K10	RELL2	GPRIN3		STIL
				RNF217	MAP3K11	RGP1	GRIA1		STRBP
				RNF220	MAP3K13	RHBDL3	GRIN2A		SYNJ1
				RNPEPL1	MAP4K2	RIC8A	GRIN2B		SYNJ2
				RP11-123K3.4	MAPK12	RIMBP3C	GSKIP		SYT1
				RP11-152F13.5	MAPKBP1	RIMS4	GSPT1		SYT13
				RP11-181C3.1	MAPRE2	RIN3	GSPT2		SYT14
				RP1-32I10.10	MASP1	RMDN2	GTF2A1		TANC2
				RP1-37E16.12	MAX	RNF165	GTF2H5		TBC1D20
				RPA3OS	MBD1	RNF214	GTPBP10		TBC1D3H
				RPAP2	MBOAT2	RNF5	H2AFV		TCP10
				RPL14	MCL1	RNPEPL1	HAS3		TEX26
				RPP14	MCTP1	RP11-111M22.2	HDAC9		TG
				RSPRY1	MCTP2	RP11-114H20.1	HEATR6		THADA
				SCN2B	MED20	RP11-195F19.5	HECA		THAP5
				SEMA4G	MEGF8	RP11-248J23.6	HECTD2		TIFA
				SEPT8	MEGF9	RP11-363G10.2	HELLS		TIMELESS
				SETD1B	MFHAS1	RP11-451M19.3	HELZ		TMEM100
				SF3A3	MFN1	RP11-793H13.10	HEPHL1		TMEM120B
				SFT2D2	MGAT4A	RP1-37E16.12	HERPUD1		TMEM194A
				SFXN1	MINK1	RP4-695O20__B.10	HHLA2		TMEM200C
				SIDT2	MLF2	SBK1	HIAT1		TMEM212
				SIN3A	MRPL30	SCAF1	HIF1AN		TMEM257
				SLC16A2	MS4A3	SCARF2	HIPK3		TNRC6A
				SLC17A7	MSI1	SCN4A	HIST2H2BE		TOR1A
				SLC35A2	MSRB3	SCN5A	HIVEP2		TOX
				SLC36A1	MTFP1	SCRT1	HLTF		TPD52
				SLC47A2	MTMR6	SELL	HMGCL		TPRXL
				SLC48A1	MUC19	SEPW1	HN1L		TRAF6
				SLC4A5	MXD4	SH3BP1	HNRNPA2B1		TRAPPC10
				SLC8A1	MYLK	SH3PXD2A	HNRNPF		TRIM38
				SLFN12L	MYO1E	SHANK2	HNRNPH1		TRIM5
				SMAD2	MYO9A	SHISA6	HNRNPLL		TRIM66
				SMC1A	MYT1	SIGLEC1	HOMER2		TRIP12
				SMC5	NAIF1	SIRPB2	HOXA10		TSPAN11
				SNAI1	NBEAL2	SLC11A2	HOXA3		TSPAN14
				SNAPC3	NBPF12	SLC20A2	HOXA5		TTC14
				SNX19	NBPF14	SLC22A1	HP1BP3		TTF2
				SOD2	NBPF15	SLC22A12	HS2ST1		TXNDC8
				SOGA1	NBPF16	SLC25A44	HSF5		UBA6
				SOS1	NBPF20	SLC27A5	HSPA4L		UPP2
				SP140L	NBPF24	SLC2A4	HSPH1		USP38
				SPHKAP	NBPF9	SLC30A2	HTN1		VAPB
				SPINK7	NCAN	SLC38A7	HUNK		VASN
				SPIRE2	NCKAP5L	SLC43A2	IDS		VPS54
				SRGAP3	NCOR2	SLC44A2	IFT57		VTI1B
				SRRM4	NCR3LG1	SLC6A9	IGF1R		WDR47
				ST8SIA3	NECAB3	SLFNL1	IGF2BP1		WDR48
				STK4	NEDD9	SMARCC2	IGF2BP3		WWC2
				STX3	NEU1	SMG6	IKBKAP		XKR4
				STXBP5L	NFATC1	SMPD4	IL1RAP		XPO1
				SUCLA2	NFIB	SNRPF	IL6ST		YES1
				SULT1B1	NIN	SOX12	INA		ZBTB2
				SYP	NIPA1	SPATA2	ING5		ZBTB22
				SYT14	NIPAL4	SPIB	INO80D		ZBTB25
				TAF8	NLRC5	SPNS3	INTS8		ZBTB26
				TARSL2	NLRP1	SPRY4	INTU		ZBTB40
				TBL1XR1	NPL	SRCRB4D	IPO5		ZBTB8B
				TCF7L1	NR6A1	SRGAP3	IPO7		ZC3H12B
				TERF2	NRXN1	SSX2B	IQCA1		ZDHHC13
				THOC2	NUP210	ST6GALNAC6	IRAK3		ZDHHC2
				TIMELESS	NUTM2E	ST8SIA3	IRF2		ZDHHC7
				TIMP3	NXF1	STK24	IRF2BP2		ZEB1
				TMEM104	OAZ2	STRIP1	IRF6		ZFAND5
				TMEM106A	OFCC1	STX2	ISCA2		ZGRF1
				TMEM154	OLFML2A	SUPT3H	ITGA1		ZNF117
				TMEM215	OPHN1	SUPT6H	ITGA4		ZNF141
				TMTC1	ORC2	SYCN	IZUMO1		ZNF148
				TNFAIP8L1	ORC5	SYDE2	JAK2		ZNF207
				TNFAIP8L2	OSBPL9	SYNGAP1	JAM3		ZNF253
				TNRC6A	PAFAH1B1	SYP	JMY		ZNF257
				TOMM20	PARM1	SYS1	KAT6B		ZNF273
				TPRXL	PARP8	TAF1C	KCMF1		ZNF275
				TRDMT1	PAXIP1	TANC2	KCNB1		ZNF331
				TREML2	PCDH7	TCF23	KCND3		ZNF354B
				TRIM4	PCGF6	TCL1B	KCNJ15		ZNF367
				TRIOBP	PCSK7	TEF	KCNS3		ZNF430
				TSHZ3	PCTP	TET3	KCNV1		ZNF471
				TSPAN2	PDXDC1	TFAP2E	KDM5A		ZNF486
				TSPAN7	PDZD3	TFE3	KDM7A		ZNF493
				TSPYL2	PDZD7	THRA	KDSR		ZNF506
				TSPYL4	PEAK1	THTPA	KIAA0247		ZNF512B
				TSR1	PGAP3	TMEM150A	KIAA0430		ZNF532
				TTBK1	PHACTR3	TMEM183A	KIAA0753		ZNF536
				TTC5	PHC2	TMEM186	KIAA0895		ZNF540
				TTL	PI4K2B	TMEM187	KIAA1549		ZNF649
				TUBG1	PIK3CB	TMEM229B	KIAA1671		ZNF652
				UBE3A	PKP4	TMEM239	KIAA1715		ZNF662
				USP38	PLAGL1	TMEM25	KIAA1958		ZNF676
				VGLL3	PLEKHA8	TMEM260	KIAA2013		ZNF720
				VPS13B	PMM2	TMEM41A	KIF23		ZNF737
				WASF2	PODXL	TMEM57	KIF26A		ZNF738
				WIPF2	POU2F1	TNIK	KIF3C		ZNF773
				WNT2B	PPAT	TOMM22	KIN		ZNF841
				XIRP1	PPM1H	TP53TG3	KITLG		ZNRF3
				XKR4	PPME1	TP53TG3C	KLF12
				XPO6	PPP1R12B	TP53TG3D	KLF5
				YIPF6	PPP2CA	TPCN1	KLHDC10
				ZBTB24	PRAMEF18	TRABD2B	KLHL14
				ZBTB4	PRAMEF3	TSPAN11	KLHL15
				ZC4H2	PRDM1	TSPAN3	KLHL36
				ZCCHC14	PRELID2	TTC28	KMT2C
				ZFHX2	PRKCZ	TXNDC15	KPNA3
				ZKSCAN8	PROX1	TYRO3	KPNB1
				ZNF117	PROX2	UBR2	KRAS
				ZNF429	PRTG	UNC45A	LAMC1
				ZNF441	PSMB8	URM1	LAMP2
				ZNF487	PSMD9	USP2	LAPTM4A
				ZNF569	PSME4	USP51	LARS
				ZNF605	PSTPIP2	VAMP2	LATS1
				ZNF726	PTH1R	VENTX	LCOR
				ZNF843	PTPN1	VGF	LEF1
				ZNF880	PTPN18	WBSCR16	LEMD3
					PYHIN1	WDR62	LHFPL3
					RAB3D	WFIKKN2	LIFR
					RAB6B	WIPF2	LILRB4
					RAB8B	WWC1	LIMCH1
					RABEP2	XBP1	LIN54
					RAD51C	XRCC1	LMO3
					RAD54L2	ZBTB34	LNPEP
					RALGPS2	ZBTB7B	LONRF1
					RAP1A	ZBTB9	LPL
					RAPGEF5	ZCCHC2	LPP
					RAPGEFL1	ZCCHC3	LPPR1
					RASA2	ZDHHC18	LRMP
					RASAL2	ZDHHC5	LRRC27
					RASGRF2	ZDHHC6	LSM11
					RBAK	ZFP36	LYRM4
					RBM20	ZFPL1	MAP1B
					RBM24	ZNF429	MAP3K2
					RC3H2	ZNF500	MAP3K7
					REL	ZNF549	MAP3K9
					RFC5	ZNF559-ZNF177	MAP4
					RFX3	ZNF592	MAP7
					RFX5	ZNF608	MAPK1
					RFXANK	ZNF609	MAPK1IP1L
					RGS7BP	ZNF692	MARCH7
					RHOQ		MAST4
					RIT1		MASTL
					RMND5A		MAT2A
					RND2		MAVS
					RNF168		MBD1
					RNF217		MBD2
					ROBO4		MBD5
					RORA		MBL2
					RORB		MBNL3
					RP11-1407O15.2		MCF2
					RP11-766F14.2		MCL1
					RP4-539M6.19		MDGA2
					RP4-695O20__B.10		MDM2
					RPS6KA1		MECP2
					RREB1		MED21
					RS1		MEIS2
					RTN2		METAP2
					RTP1		METTL10
					RUFY4		METTL20
					RUSC2		MFSD8
					RYBP		MIB1
					RYR2		MICB
					SAMD10		MIER1
					SAMD14		MIER3
					SATB2		MKLN1
					SBNO1		MLF1
					SCARA5		MLLT3
					SCARB1		MMP16
					SCARB2		MMS22L
					SCN4A		MN1
					SCRT2		MON2
					SEC31B		MORC3
					SECISBP2		MORF4L1
					SEL1L		MRAP2
					SEMA4C		MRO
					SEMA4D		MRPL22
					SEMA4F		MRPL35
					SEPN1		MRPS25
					SERTAD3		MSI2
					SESTD1		MSL1
					SETD6		MSRB3
					SFXN2		MTAP
					SH3BP5L		MTDH
					SH3TC2		MTF2
					SHISA6		MTMR12
					SIM1		MTMR6
					SIRT5		MTSS1
					SIT1		MXD1
					SLC17A7		MYEF2
					SLC24A2		MYL12A
					SLC25A15		MYO5C
					SLC26A6		N4BP1
					SLC35A4		N4BP2
					SLC38A9		NAA30
					SLC39A9		NAA50
					SLC46A3		NABP1
					SLC4A10		NAMPT
					SLC4A4		NAP1L5
					SLC4A8		NAT1
					SLC7A1		NCAPD2
					SLFN5		NCDN
					SLITRK6		NCK1
					SMAGP		NCKAP1
					SMEK1		NCOA3
					SMG1		NDUFS1
					SMURF1		NEBL
					SNURF		NF1
					SNX27		NFATC2IP
					SORD		NFATC3
					SOX11		NFIA
					SOX30		NIN
					SP9		NIP7
					SPEG		NKAIN2
					SPTB		NKX2-4
					SRRM3		NLGN4X
					SS18		NLN
					SSTR3		NOVA1
					ST6GAL1		NPAS2
					ST6GALNAC6		NPHP3-ACAD11
					ST8SIA3		NPY1R
					ST8SIA4		NR1D2
					STARD13		NR3C1
					STAT3		NR3C2
					STOX2		NR4A2
					STX16-NPEPL1		NR4A3
					STX18		NRN1
					STXBP5L		NRP1
					SULT4A1		NUCKS1
					SUV39H1		NUFIP2
					SUZ12		NXT2
					SWSAP1		OAZ1
					SYVN1		OAZ2
					SZRD1		OLA1
					TAF12		OLIG3
					TAF4B		ONECUT2
					TAF9B		OSTC
					TAP2		OSTF1
					TBC1D1		PABPC4L
					TBC1D16		PAH
					TBC1D3		PAIP2B
					TBC1D3F		PALM2
					TBC1D3G		PAN3
					TBX2		PAPD5
					TCTA		PARD6B
					TDG		PARP8
					TET2		PBRM1
					TEX19		PBX1
					TGOLN2		PBX3
					THEMIS2		PCCB
					THOC5		PCDH19
					TLE3		PCDH7
					TLK1		PCDHA1
					TLL1		PCDHA10
					TMBIM6		PCDHA11
					TMEM101		PCDHA12
					TMEM108		PCDHA13
					TMEM116		PCDHA2
					TMEM120B		PCDHA3
					TMEM132E		PCDHA4
					TMEM161B		PCDHA5
					TMEM168		PCDHA6
					TMEM180		PCDHA7
					TMEM194A		PCDHA8
					TMEM2		PCDHAC1
					TMEM26		PCDHAC2
					TMEM63A		PCGF5
					TMLHE		PCMT1
					TMPRSS13		PCNP
					TMPRSS4		PDE1A
					TMTC2		PDGFD
					TNFAIP3		PDIK1L
					TNFAIP8		PDK1
					TNFSF4		PDLIM5
					TNRC6A		PDPR
					TOMM40		PDS5A
					TOR2A		PDS5B
					TP53BP1		PDXDC1
					TP53INP1		PDZD8
					TP73		PELI2
					TRAF6		PHC3
					TRIAP1		PHF1
					TRIM71		PHF2
					TRMT5		PHIP
					TRPM1		PHOX2B
					TRPS1		PI15
					TSNARE1		PIGN
					TSPAN14		PIK3CA
					TSTA3		PLAG1
					TSTD2		PLEKHA3
					TTC30B		PLK3
					TTPA		PLS1
					UBE2D3		PLXDC2
					UBE2G1		PLXNC1
					UBE2R2		PNN
					UBN1		POGZ
					ULBP1		POLE3
					UNC5C		POLR1B
					USP2		POU1F1
					USP37		POU2F1
					USP6		PPARGC1A
					USP7		PPCS
					VASH1		PPHLN1
					VAX1		PPIL6
					VDR		PPIP5K2
					VNN3		PPM1B
					VPS33B		PPP1R12A
					VPS37C		PPP1R12B
					VPS4B		PPP1R16B
					VTCN1		PPP1R9A
					VWA3A		PPP2R2C
					WARS		PPP2R3A
					WDR1		PPP3R1
					WDR63		PPP4R1
					XKRX		PRAMEF18
					XPO1		PRCP
					ZBED1		PRDM6
					ZBTB37		PRKAA2
					ZBTB8B		PRKAB2
					ZC3H7B		PRKAG2
					ZFP62		PRKAR1A
					ZFYVE1		PRKCB
					ZNF236		PRKDC
					ZNF281		PRKG1
					ZNF343		PROSER2
					ZNF385A		PRPF40A
					ZNF429		PRR14L
					ZNF460		PRRG1
					ZNF543		PRSS16
					ZNF546		PRTG
					ZNF624		PSD3
					ZNF691		PTBP2
					ZNF704		PTBP3
					ZNF740		PTCHD1
					ZNF773		PTEN
					ZNF774		PTGFRN
					ZNF780B		PTPLAD2
					ZNF787		PUM2
					ZNF792		PVRL3
					ZNF80		QKI
					ZNF814		QSER1
					ZNF827		QSOX2
					ZNF831		RAB11A
					ZNF839		RAB11FIP2
					ZNRF3		RAB14
					ZSCAN29		RAB18
					ZSWIM4		RAB23
					ZSWIM5		RAB3GAP2
					ZSWIM6		RAB3IP
							RAB4A
							RAC1
							RACGAP1
							RAD18
							RAD23B
							RAD9A
							RAI2
							RALGPS2
							RANBP2
							RAP1A
							RAP2B
							RAP2C
							RASA1
							RASA2
							RASGRP3
							RASSF8
							RBBP5
							RBFOX1
							RBFOX2
							RBM26
							RBM41
							RBM4B
							RBM5
							RBMS1
							RBMS2
							RBMS3
							RBMXL1
							RBPJ
							RC3H1
							RC3H2
							RCN2
							RECK
							REEP3
							RFC4
							RGPD5
							RGPD6
							RGPD8
							RGS22
							RGS9BP
							RIMKLB
							RIOK3
							RIPPLY3
							RIT1
							RLIM
							RNF138
							RNF150
							RNF185
							RNF20
							RORA
							RP11-176H8.1
							RP11-293I14.2
							RP2
							RPA3OS
							RPS6KA3
							RSBN1L
							RSF1
							RTTN
							RUFY2
							RUNX1T1
							RUNX2
							SAMD3
							SAMD5
							SASH1
							SATB2
							SCN1A
							SCOC
							SCUBE3
							SEC62
							SEC63
							SECISBP2L
							SEMA3A
							SEMA6D
							SENP5
							SEP15
							SEPSECS
							SERBP1
							SERINC3
							SERPINF1
							SERTAD2
							SESN1
							SESN3
							SET
							SFT2D2
							SFTPB
							SFXN1
							SGIP1
							SGPL1
							SH2D1A
							SH3GLB1
							SHCBP1
							SHISA7
							SHPRH
							SIGLEC9
							SIRT5
							SKAP2
							SLC10A3
							SLC10A7
							SLC16A10
							SLC16A14
							SLC25A14
							SLC25A17
							SLC25A36
							SLC25A53
							SLC26A2
							SLC44A1
							SLC46A2
							SLC4A7
							SLC5A3
							SLC6A6
							SLC7A14
							SLC8A1
							SLC9A2
							SLCO1A2
							SLFN5
							SLITRK2
							SLITRK3
							SLITRK4
							SLK
							SMAD9
							SMAP1
							SMARCA2
							SMARCE1
							SMEK2
							SMIM13
							SMIM19
							SMNDC1
							SMOC1
							SMU1
							SMUG1
							SMURF2
							SND1
							SNTB1
							SNTB2
							SNTG1
							SNX16
							SNX30
							SOBP
							SOD2
							SORCS1
							SOS2
							SOWAHA
							SOX4
							SP1
							SPATA17
							SPATA18
							SPCS2
							SPOPL
							SPRED1
							SPTSSA
							SREK1
							SREK1IP1
							SRGAP2C
							SRSF11
							SRSF6
							SRSF7
							SSBP2
							SSR1
							ST6GAL2
							ST7-OT4
							STAG2
							STARD4
							STEAP2
							STIL
							STK4
							STX3
							SUB1
							SUGT1
							SULT1B1
							SUZ12
							SYNCRIP
							SYNGR2
							SYT14
							TAC3
							TAF5
							TANC1
							TANC2
							TAP2
							TAX1BP1
							TBC1D32
							TBC1D9
							TBPL1
							TC2N
							TCF4
							TCTEX1D1
							TDG
							TDP1
							TEAD1
							TET3
							TEX2
							TFAP2B
							TGOLN2
							TIAM1
							TK2
							TLK2
							TMED10
							TMED6
							TMED8
							TMEM106B
							TMEM123
							TMEM136
							TMEM144
							TMEM150C
							TMEM177
							TMEM194A
							TMEM2
							TMEM200C
							TMEM245
							TMEM255A
							TMEM256
							TMEM30A
							TMEM47
							TMOD3
							TMTC1
							TMTC2
							TMX4
							TNIK
							TNKS
							TNKS2
							TNPO1
							TNRC6A
							TNRC6B
							TNRC6C
							TOMM70A
							TOR1AIP2
							TOX
							TPD52
							TPM3
							TRAPPC2L
							TRAPPC8
							TRIAP1
							TRIM24
							TRIM35
							TRIM52
							TRIP11
							TRIP12
							TRMT10A
							TRMU
							TROVE2
							TRPC5
							TSC1
							TSC22D2
							TSC22D4
							TSHZ2
							TSHZ3
							TTBK2
							TTC14
							TTC8
							TTF2
							TUBA1B
							U2SURP
							UAP1
							UBE2D2
							UBE2D3
							UBE2H
							UBE2W
							UBN2
							UBR2
							UBXN7
							UGCG
							UHMK1
							ULK1
							UNC79
							UPF2
							USP25
							USP46
							USP49
							UTP14C
							UTY
							VCPIP1
							VHL
							VIM
							VMA21
							VPS13B
							VPS39
							VPS8
							VSIG10
							VSIG4
							VWA5A
							WAC
							WDR19
							WDR3
							WIPF1
							WLS
							WNK1
							WTAP
							WWC2
							XAGE1E
							XAGE5
							XIAP
							XKR4
							XPNPEP3
							XPO1
							YOD1
							YWHAE
							YWHAG
							YWHAH
							YWHAZ
							ZAK
							ZBTB10
							ZBTB21
							ZBTB37
							ZBTB44
							ZC3H12C
							ZDHHC15
							ZDHHC21
							ZFHX3
							ZFHX4
							ZFP1
							ZFP30
							ZFP91
							ZFYVE26
							ZHX1
							ZMAT3
							ZMYM4
							ZMYM5
							ZNF107
							ZNF117
							ZNF138
							ZNF169
							ZNF207
							ZNF223
							ZNF23
							ZNF257
							ZNF281
							ZNF3
							ZNF326
							ZNF343
							ZNF367
							ZNF430
							ZNF436
							ZNF449
							ZNF462
							ZNF486
							ZNF493
							ZNF507
							ZNF566
							ZNF605
							ZNF652
							ZNF689
							ZNF704
							ZNF708
							ZRANB2
							ZSWIM6

## Sheet: HCV HIV_vs_HCV_DOWN
Supplementary Table S5B. Target genes of the 5 miRNAs downregulated in liver biopsies obtianed from HCV/HIV co-infected patients with respect to those obtained from HCV mono-infected ones, as provided by the DIANA-microT-CDS algorithm
hsa-miR-660-5p	hsa-miR-29b-3p	hsa-miR-374a-3p	hsa-miR-409-5p	hsa-miR-190a-5p
ACOT11	AAR2	ABI2	ATP9B	ADRBK2
AFF3	ABHD4	ADCYAP1	BCL6B	AGFG1
AGO1	AC132186.1	AEBP2	BIVM	AGPAT5
AGPAT5	ADAM12	AFF4	CASC10	ALPK3
AL353698.1	ADAM22	AHI1	CPSF6	AMMECR1
AMER2	ADAMTS10	AKAP5	DGKG	ANGPTL1
AMN1	ADAMTS12	ALDH1A2	DLGAP5	ANKRD34A
AOC3	ADAMTS17	ALG9	EPB41L3	AP3D1
APOBEC3F	ADAMTS18	ANKRD30B	GNG12	ARPC5
APOOL	ADAMTS19	ANKRD50	GPM6A	ASAP1
ARHGAP36	ADAMTS2	ANO6	GSK3B	ASAP2
ARL4C	ADAMTS6	ANTXR1	KDM4D	ATG7
ARMCX3	ADAMTS7	APBB2	KIF1B	BACH2
ATP5F1	ADAMTS9	APOL6	MAP3K2	BAI3
B3GALT5	ADHFE1	ARL13B	MPP5	BCL11A
BRCA1	AGO3	ARRDC3	NAIP	BTBD3
C11orf88	AICDA	ASH2L	NOVA1	C15orf41
CARHSP1	AKT2	ATAD2	OPCML	CALCR
CCDC38	ALKBH8	ATP1B4	PCDHB4	CAMK1D
CD8A	AMER1	ATPAF1	PNLIPRP3	CCSER1
CDR2L	AMMECR1L	BDP1	PPARA	CEBPA
CHAT	ANKRD13B	BHMT	PUM1	CELF4
CHURC1-FNTB	ANKRD13C	BICD1	RIMKLB	CENPC
CLEC2D	ANKRD52	BMPR2	RP11-181C3.1	CLK1
CLIC2	AP1G1	BRWD1	SAMD4B	CNN3
CLIC5	ARF5	BTF3	SDPR	CNTD1
CNGA3	ARHGAP36	C10orf126	SLC6A5	CRCP
COG6	ARID1B	C10orf40	SLCO5A1	CREB5
CXXC4	ARL17A	C11orf44	SLITRK4	CRIPT
CYP20A1	ARMC8	C11orf87	SRSF11	CRISPLD2
DCAF12	ARPC2	C12orf50	STAG2	CROT
DCBLD2	ARRDC3	C1orf143	TAOK1	CSMD1
DGKE	ARSB	C8orf31	TBC1D15	CSN2
DIAPH2	ARVCF	CACNA2D1	UBE2L3	CSRNP3
DNAJC3	ASAP2	CADM2	USP47	CT47A1
DST	ASB12	CALM3	USP53	CT47A10
DYRK1A	ASTE1	CASC5	USP9X	CT47A11
ELP2	ASXL3	CCDC152	WDR19	CT47A12
EPAS1	ATAD2B	CCDC169-SOHLH2	ZBTB34	CT47A2
EPSTI1	ATG16L2	CCDC178	ZIC3	CT47A3
ERAP1	ATG9A	CCDC58		CT47A4
ETV1	ATM	CCNYL1		CT47A6
EXOC1	ATP10A	CD84		CT47A7
FABP2	ATP10D	CDC123		CT47A8
FAM83A	ATP2A2	CDYL2		CT47A9
FBXO28	ATP2B1	CELF2		CWC27
FBXO43	ATXN1	CEP78		CXXC4
FGF16	AUNIP	CHTOP		DAG1
FOLH1	BACH2	CMC1		DAZ4
G3BP2	BAK1	CNPY1		DDX50
GABRA2	BCL11A	CNTN1		DENND5B
GALNT1	BCORL1	COBL		DENND6A
GALNT7	BMF	COL14A1		DGKI
GDA	BRWD1	COMMD8		DMD
GORASP1	BRWD3	COX7A2		DMXL1
GPR141	BTBD10	CPSF6		EBF3
GRIN2B	BTG2	CREBBP		EFR3A
GULP1	C10orf67	CSNK1G3		EMR3
HAO1	C10orf68	CSPP1		ENTPD1
HAS3	C12orf45	CTTNBP2		EPB41
HIF1A	C16orf72	CYB5D1		EPHA5
HIPK1	C1QTNF6	DACH2		ERG
HNRNPU	C2orf68	DCDC1		ERI2
ICE1	C2orf88	DCTN6		ERLIN1
IFT57	C4orf32	DNAJC10		ESCO1
IRS1	C7orf60	DOK6		EXT1
JPH1	C7orf73	DPP10		EYS
KBTBD8	C8orf31	DPP4		F2R
KCNJ2	CALCB	DST		FAM126B
KCNMB2	CALCR	DTWD1		FAM179B
KIAA1324L	CALM3	EIF1AX		FAM63B
KIF3A	CAMK4	EIF3A		FAM92A1
KLF3	CASP8	ELOVL7		FGF10
KLK2	CAV2	ENDOD1		FGF14
KPNA4	CBX6	EPT1		FNDC3A
LAMC2	CCDC138	ERC2		FNIP1
LANCL3	CCDC38	ERCC6		FRMD6
LDLRAD4	CCNJ	ERMN		GAN
LEPR	CCNL2	ESR1		GCLC
LIFR	CCNT2	EYS		GCNT1
LIMCH1	CCSAP	FADD		GDAP2
LIPC	CCSER2	FAM153A		GGNBP2
LMTK2	CD93	FAM153B		GMPS
LYPLA1	CDC42BPA	FGF7		GPATCH2L
MAP1A	CDK16	FKBP14		GPHN
ME2	CDK6	FRYL		GREM1
MED8	CDKL2	FSD1L		GTPBP10
MIER1	CEACAM6	FSD2		GUCY1A2
MORC4	CENPB	FUT9		GUCY1B3
MTSS1	CEP76	GALNT3		GYG1
NRCAM	CEP95	GAN		HAS2
NUFIP1	CFL1	GEN1		HCN1
OPCML	CFL2	GID4		HGF
OR12D3	CLCN5	GIGYF2		HHLA2
OTOR	CLDN1	GIN1		HIATL1
PAG1	CLEC2D	GLRB		HNRNPA2B1
PCDH9	CLMN	GOLGA4		HOOK3
PDE11A	CLOCK	GOLGB1		HOXC5
PFKFB2	CMPK1	GPR137B		HSPA4L
PHIP	COL11A1	GPR176		HUS1
PLA2R1	COL15A1	GPR63		IL6ST
PLEKHA3	COL19A1	GPRIN3		IYD
POLR2M	COL1A1	GSTA2		KCNA4
PPARGC1A	COL1A2	GUCY1B3		KCNB1
PPM1D	COL21A1	GULP1		KCNJ6
PPP1R12B	COL22A1	GVQW1		KCNQ5
PRDM6	COL25A1	HELB		KCTD12
PRR23A	COL27A1	HFE		KCTD3
RAP1A	COL2A1	HHLA2		KIAA1033
RBBP7	COL3A1	HMGB2		KIAA1432
RFX3	COL4A1	HNRNPA2B1		KLF15
RFX4	COL4A2	HOOK1		KLHL7
RGAG1	COL4A3	HSP90B1		KPNA5
RHOH	COL4A4	HSPB11		LA16c-306E5.2
RNF150	COL4A5	IGF1		LMBRD2
RNF219	COL4A6	INO80C		LPGAT1
RRAGC	COL5A1	IQCH		LPP
SATB2	COL5A2	IST1		LRP11
SDC1	COL5A3	JAKMIP2		LRP1B
SEC22C	COL6A3	KCNA5		LRRC31
SESN3	COL7A1	KCNJ3		LRRTM2
SF1	COL8A1	KCTD6		MAP1B
SH3PXD2A	COL9A1	KIAA1024L		MARCH1
SIM1	CPEB3	KIAA1033		MBD5
SLC10A7	CPS1	KIDINS220		MBLAC2
SLC46A3	CPSF7	KIF15		MED4
SLC4A1	CREB5	KLF12		MEF2C
SMARCC2	CRISPLD1	KLHDC2		MEGF10
SMOC1	CSPG4	KLHL24		METAP1
SNRNP70	CSRNP2	KLHL7		MIER1
SOS1	CTC1	KMT2C		MKL2
SOX5	CUEDC1	KNG1		MMAA
SPCS2	CYCS	KPNA3		MNAT1
SPDYE1	CYP4F3	KPNA4		MOB1B
SRSF10	DAZL	KPNB1		MYCBP2
SRSF6	DBT	LGR4		MYEF2
TBC1D22B	DCAF12L1	LIMD1		MYO5A
TFAP2B	DCP2	LIN7A		NAV3
TFCP2	DCX	LNPEP		NBEA
TK2	DDI2	LONP2		NEGR1
TMED7-TICAM2	DDX21	LPP		NEUROD1
TMEM41B	DDX3X	LPPR4		NFIB
TOX	DDX3Y	LPPR5		NLGN1
TPD52L2	DDX5	LRRC49		NPNT
TPP2	DENND1B	LURAP1L		NRG3
TRABD2A	DGKH	MAP10		NRXN3
TRAK1	DICER1	MAP2		NUDT12
TRAM1L1	DIO2	MAP9		OLFM3
TRAPPC3L	DIP2B	MCL1		OPA3
TRDN	DIP2C	MET		ORC4
TRPC3	DLG2	METTL20		OSBPL6
UGGT2	DLGAP2	MGAT4A		OTUD4
UNC79	DNAJB7	MICU3		PARP8
USP53	DNMT3A	MMP16		PAX3
VDAC1	DNMT3B	MRPS30		PAX6
VKORC1L1	DOT1L	MTRR		PCDH17
VPS13B	DPYSL5	MYCBP		PCDH9
VPS8	DYNLT1	NAA10		PCDHB11
WDR36	E2F7	NASP		PDE4DIP
WDR48	EFNA5	NDUFAF1		PDGFD
WIPF2	EHD2	NFAT5		PDZD9
WISP1	EIF2S1	NFE2		PEX13
XPOT	EIF2S2	NFIB		PGR
YAF2	EIF3J	NHLRC2		PHIP
YTHDF1	ELF2	NKX6-1		PHLPP1
YWHAH	ELN	NLGN1		PLCZ1
ZBTB11	ELOVL4	NLN		PLD1
ZBTB34	EML5	NOVA1		PLGLB1
ZBTB8B	EML6	NPIPA7		PLGLB2
ZFP90	EMP3	NPIPB5		POF1B
ZFYVE9	ENHO	NR4A2		POLI
ZHX1	ENTPD7	NRK		POU3F2
ZNF141	EPC1	NRP1		PPP2R5C
ZNF207	ERC1	NUDCD2		PPP3R1
ZNF24	ERCC6	NUP107		PPTC7
ZNF480	ERLIN2	NUPL1		PRKG1
ZNF503	ERP44	OGFRL1		PSD3
ZNF773	ESRP2	OGN		PSMA8
ZNF789	EVA1A	OSBPL8		PSMB2
	EXT1	PARD3B		PSME4
	FABP1	PCYOX1		PTPRS
	FAM101B	PDE4B		RAD50
	FAM136A	PDK4		RBAK
	FAM13B	PEG10		RBFOX1
	FAM167A	PELO		RBKS
	FAM193B	PGAP1		REPS1
	FAM23B	PHF20L1		RFK
	FAM57B	PHF3		RFTN2
	FAM65B	PHLDB2		RGL1
	FARP2	PIK3R1		RHOT1
	FAXC	PLD5		RNF125
	FBXW7	PPIP5K2		RNF144B
	FEM1B	PPM1K		ROCK1
	FER	PPP1R2		RP11-613M10.9
	FERMT2	PPP1R9A		RP11-637O19.3
	FGD4	PPP2R5E		RPAP2
	FMO1	PPP3CB		RPS6KA3
	FNDC5	PPP4R1		SAMD4A
	FOXJ2	PPWD1		SBNO1
	FOXO3	PRICKLE2		SCFD1
	FRAT2	PRKAR2B		SEC14L1
	FREM1	PROX1		SEPT11
	FREM2	PRPF40A		SERF1A
	FSTL1	PTGER3		SETBP1
	FZD4	PTPRG		SETD5
	GABPB1	RAB12		SETD7
	GALNT10	RAB27B		SIN3A
	GCSH	RAD50		SLC15A2
	GLIS2	RAET1E		SLC25A16
	GMFB	RAG1		SLC25A32
	GNA13	RANBP17		SLC25A5
	GNG12	RBM27		SLC2A2
	GNS	REPS1		SLC35A3
	GOLGA7	RHOA		SLC35F5
	GPATCH2	RICTOR		SLC46A3
	GPC4	RIF1		SMG8
	GPR37	RNF11		SSH1
	GPR85	RNF111		STC1
	GPX7	RNGTT		STK17B
	GRAMD1B	RORA		STK24
	GRAP2	RP11-537P22.1		STK38L
	GREB1L	RPAP2		STRBP
	GRIP1	RRAGB		STT3A
	GSTA4	RSF1		SUSD4
	GSTO2	RSRC2		SYCP2L
	GTF3C3	RTN3		SYNJ1
	GTF3C4	RXFP1		TAS2R14
	GXYLT2	S100Z		TBC1D14
	HAPLN3	SARNP		TCF4
	HAS3	SCAF8		TENM1
	HBEGF	SDCBP		TMEM154
	HBP1	SDK1		TMEM161B
	HDAC4	SEPSECS		TMEM45B
	HDGF	SERP1		TNRC6A
	HECW1	SETD2		TNRC6B
	HIATL1	SHANK2		TNRC6C
	HIF3A	SHISA2		TP53INP1
	HINT3	SLC24A2		TRA2B
	HMCN1	SLC33A1		TRAM1
	HMGN3	SLC35E3		TRIM10
	HRK	SLC41A1		TRIM33
	HS3ST3B1	SLC7A11		TRIM55
	ICOS	SLMAP		TRPS1
	IDS	SMPD3		UBR2
	IFFO1	SPARC		UBXN2A
	IFFO2	ST8SIA1		UNC5D
	IFI30	STEAP2		USP38
	IGF1	STIM2		VSTM2A
	IGSF1	SULT1B1		VWC2
	IL1RAP	TC2N		WDFY3
	IL1RL1	TCEB3B		WDR44
	IMPDH1	TDRD5		WDR63
	INA	TENM3		WSB1
	INSIG1	TET3		XPO1
	IQCJ	TFAP2B		XRN1
	IQCJ-SCHIP1	TKTL1		ZBTB11
	IREB2	TKTL2		ZDHHC21
	ISG20L2	TM2D1		ZFP28
	ISL1	TNPO1		ZMYM6
	ISLR2	TPRG1		ZNF280C
	JAZF1	TRPC5		ZNF430
	KCNC3	TRPS1		ZNF599
	KCNJ6	TSHZ2		ZNF652
	KCTD3	TSR1		ZNF675
	KCTD5	TTC8		ZNF697
	KDELC1	TWSG1		ZNF93
	KDM5B	TXNDC2		ZSCAN31
	KDM6B	UBE2K
	KIAA0355	UBE2V2
	KIAA1024	UBR5
	KIAA1432	UHMK1
	KIAA1549	URI1
	KIAA1549L	VBP1
	KIAA2022	VEGFA
	KIDINS220	VEGFB
	KIF26A	VPS37A
	KIF26B	WDR3
	KIRREL	WNT7A
	KLF4	WT1
	KLHL28	XRCC4
	KPNA1	YIPF4
	KREMEN2	ZBED3
	LAMA2	ZBTB10
	LAMC1	ZBTB18
	LARP4	ZBTB40
	LENG9	ZBTB43
	LGALS8	ZC3H12C
	LILRA6	ZFC3H1
	LIMS1	ZFR
	LIN7A	ZMAT3
	LOX	ZNF148
	LOXL2	ZNF257
	LPL	ZNF460
	LRP6	ZNF470
	LRRC59	ZNF586
	LSM11	ZNF599
	LYPLA1	ZNF655
	LYSMD1	ZNF773
	MAFB
	MAP2K4
	MAP2K6
	MAP4K4
	MAP6
	MAPRE1
	MARCH1
	MARK3
	MBD5
	MBTD1
	MCIDAS
	MCL1
	MCU
	MED12L
	MED26
	MEST
	METAP2
	MEX3B
	MFAP3
	MGA
	MGAT4A
	MICB
	MLF1
	MMAA
	MMP16
	MOBP
	MOG
	MORF4L1
	MORF4L2
	MOSPD2
	MPZL3
	MRPL17
	MSH6
	MSL3
	MTMR4
	MUC22
	MUC7
	MXD1
	MYBL2
	MYCN
	MYO1E
	N4BP2
	NANOS1
	NAP1L3
	NAP1L6
	NAPB
	NARF
	NAT1
	NAV1
	NAV2
	NAV3
	NBEA
	NCOA3
	NDST1
	NF1
	NFAT5
	NFIA
	NID1
	NID2
	NIPSNAP3A
	NIPSNAP3B
	NKAIN1
	NMI
	NOVA1
	NPAS3
	NSD1
	NUDT11
	NUP160
	OSTC
	OTUD4
	OTULIN
	OXR1
	PAG1
	PALM
	PALM2
	PAN2
	PAPOLG
	PCDH15
	PCDHA1
	PCDHA10
	PCDHA11
	PCDHA12
	PCDHA13
	PCDHA2
	PCDHA3
	PCDHA4
	PCDHA5
	PCDHA6
	PCDHA7
	PCDHA8
	PCDHAC1
	PCDHAC2
	PCGF3
	PCYT1B
	PDE7B
	PDE8A
	PDGFA
	PDGFB
	PDGFC
	PDIK1L
	PGAP2
	PHLDB2
	PI15
	PIK3R1
	PIK3R2
	PITPNM2
	PLAG1
	PLEKHA8
	PMP22
	POLE3
	PPIC
	PPM1D
	PPP1R13B
	PPP1R15B
	PQLC1
	PRKAB2
	PRPF40A
	PRR14L
	PRRC2C
	PSME4
	PTBP2
	PTEN
	PTP4A1
	PTPRJ
	PURA
	PXDN
	PXYLP1
	RAB15
	RAB30
	RABEP1
	RAET1L
	RAPGEFL1
	RBM26
	REL
	RERE
	REV3L
	RFX7
	RGS1
	RHCE
	RHOBTB1
	RHOT1
	RIT1
	RLF
	RMDN3
	RMND5A
	RNF138
	RNF141
	RNF19A
	RNF39
	ROBO1
	ROR1
	RORA
	RP11-444E17.6
	RRAS2
	RTKN2
	SCAMP5
	SCAP
	SCHIP1
	SCLT1
	SCML1
	SCML2
	SCYL2
	SEC23A
	SERBP1
	SERPINB9
	SERPINH1
	SERTAD4
	SESTD1
	SETDB1
	SETDB2
	SFPQ
	SFTA3
	SGCB
	SGMS2
	SH3BP5L
	SH3GLB1
	SH3PXD2A
	SHROOM2
	SIDT2
	SIKE1
	SIRT1
	SLC16A14
	SLC22A7
	SLC25A13
	SLC30A3
	SLC35B2
	SLC36A1
	SLC44A5
	SLC5A8
	SLC6A14
	SLCO5A1
	SMARCC1
	SMEK2
	SMIM17
	SMPD3
	SMS
	SMTNL2
	SNIP1
	SNRK
	SNX24
	SPARC
	SPIN4
	SPTY2D1
	SRSF10
	SS18L1
	STMN2
	STRN4
	STX17
	SUV420H2
	SVIL
	SYPL2
	TAF11
	TAF5
	TANC1
	TBCCD1
	TBL1XR1
	TDG
	TDRD3
	TERF1
	TESPA1
	TET1
	TET2
	TET3
	TFAP2C
	TFEB
	TFEC
	THRA
	TIMM44
	TIMM8B
	TLL1
	TM4SF18
	TMEM169
	TMEM178B
	TMEM183A
	TMEM212
	TMEM236
	TMOD3
	TMTC3
	TNFAIP3
	TNFRSF1A
	TNFRSF9
	TNIK
	TNRC18
	TNRC6A
	TPK1
	TPM1
	TRAF4
	TRIB2
	TRIM16L
	TRIM63
	TRIM9
	TSPAN14
	TSPAN9
	TTC30B
	TTC9
	TUBB2A
	UBE2K
	UBTD2
	UBXN7
	ULBP2
	USP29
	USP49
	USP6NL
	VCPKMT
	VEGFA
	VGLL1
	VPS33B
	VPS37C
	WBP1L
	WDFY1
	WDR41
	WDR75
	WHSC1
	XKR4
	XKR6
	XKR7
	XPO4
	XPO5
	YBX3
	YPEL2
	ZBTB34
	ZBTB37
	ZBTB43
	ZBTB47
	ZBTB5
	ZDHHC5
	ZFP36L1
	ZFP91
	ZHX3
	ZKSCAN3
	ZKSCAN4
	ZKSCAN7
	ZMIZ1
	ZNF141
	ZNF148
	ZNF207
	ZNF263
	ZNF28
	ZNF282
	ZNF396
	ZNF469
	ZNF512B
	ZNF518B
	ZNF577
	ZNF644
	ZNF704
	ZNF862
	ZSCAN30
