# Supplementary material for: Reinfection of Transplanted Livers in HCV- and HCV/HIV-Infected Patients Is Characterized by a Different MicroRNA Expression Profile
Source: Cells. 2022 Feb 16;11(4):690. doi: 10.3390/cells11040690 (PMC8869900; doi:10.3390/cells11040690)
Supplement: Supplementary file 1 [file cells-11-00690-s001.zip › cells-1549615-supplementary/Supplementary Table S6.xlsx]

## Sheet: GO_GenesUnion
Supplementary Table S6A. Venn diagram of the “Gene Ontology-Biological Process” (Genes Union) enriched functional terms associated with the predicted target genes of miRNAs up-regulated (GO_UP) or down-regulated (GO_DOWN) in LB obtained from HCV-infected patients vs. healthy livers. Below, the table indicates the list of the "Gene Ontology - Biological Process" enriched functional terms associate…
Only_UP	Common	Only_DOWN
cell junction organization	cellular nitrogen compound metabolic process	regulation of cellular amino acid metabolic process
axon guidance	biosynthetic process	glutamate secretion
platelet degranulation	cellular protein modification process	unsaturated fatty acid metabolic process
cell junction assembly	neurotrophin TRK receptor signaling pathway	alpha-linolenic acid metabolic process
chromatin organization	Fc-epsilon receptor signaling pathway	regulation of Ras GTPase activity
protein N-linked glycosylation via asparagine	gene expression	DNA damage response signal transduction by p53 class mediator resulting in cell cycle arrest
inositol phosphate metabolic process	blood coagulation	mRNA metabolic process
positive regulation of protein insertion into mitochondrial membrane involved in apoptotic signaling pathway	cellular component assembly	Notch signaling pathway
extracellular matrix organization	viral process
toll-like receptor TLR1:TLR2 signaling pathway	biological_process
toll-like receptor TLR6:TLR2 signaling pathway	catabolic process
cellular component disassembly involved in execution phase of apoptosis	small molecule metabolic process
DNA metabolic process	epidermal growth factor receptor signaling pathway
toll-like receptor signaling pathway	symbiosis encompassing mutualism through parasitism
leukocyte migration	cell death
toll-like receptor 4 signaling pathway	macromolecular complex assembly
cytoskeleton organization	membrane organization
nervous system development	synaptic transmission
insulin receptor signaling pathway	platelet activation
activation of phospholipase C activity	fibroblast growth factor receptor signaling pathway
post-Golgi vesicle-mediated transport	post-translational protein modification
toll-like receptor 9 signaling pathway	nucleobase-containing compound catabolic process
regulation of small GTPase mediated signal transduction	mitotic cell cycle
G2/M transition of mitotic cell cycle	response to stress
toll-like receptor 3 signaling pathway	cellular lipid metabolic process
cell-cell junction organization	cellular protein metabolic process
nucleobase-containing small molecule metabolic process	Fc-gamma receptor signaling pathway involved in phagocytosis
homeostatic process	cell-cell signaling
nucleotide-binding oligomerization domain containing signaling pathway	transcription initiation from RNA polymerase II promoter
hexose transport	phosphatidylinositol-mediated signaling
positive regulation of transcription DNA-templated	transcription DNA-templated
toll-like receptor 2 signaling pathway	protein complex assembly
JAK-STAT cascade involved in growth hormone signaling pathway	cell motility
anatomical structure morphogenesis	intrinsic apoptotic signaling pathway
regulation of glucose transport	phosphatidylinositol biosynthetic process
nucleotide-binding domain leucine rich repeat containing receptor signaling pathway	glycosaminoglycan metabolic process
vacuolar transport	energy reserve metabolic process
mitotic nuclear envelope disassembly	TRIF-dependent toll-like receptor signaling pathway
sulfur compound metabolic process	immune system process
cell proliferation	toll-like receptor 10 signaling pathway
cellular component movement	MyD88-independent toll-like receptor signaling pathway
termination of RNA polymerase II transcription	toll-like receptor 5 signaling pathway
regulation of defense response to virus by virus	innate immune response
blood circulation	vesicle-mediated transport
nuclear-transcribed mRNA catabolic process deadenylation-dependent decay	transcription from RNA polymerase II promoter
chondroitin sulfate metabolic process	phospholipid metabolic process
vitamin metabolic process	regulation of transcription from RNA polymerase II promoter in response to hypoxia
mRNA 3'-end processing	extracellular matrix disassembly
plasma membrane organization
nucleocytoplasmic transport
in utero embryonic development
regulation of interferon-gamma-mediated signaling pathway
regulation of insulin secretion
activation of signaling protein activity involved in unfolded protein response
protein maturation
generation of precursor metabolites and energy
adherens junction organization
apoptotic signaling pathway
cell cycle arrest
transforming growth factor beta receptor signaling pathway
cytoskeleton-dependent intracellular transport
regulation of cardiac muscle contraction by regulation of the release of sequestered calcium ion
water-soluble vitamin metabolic process
protein polyubiquitination
negative regulation of type I interferon production
regulation of cell communication by electrical coupling involved in cardiac conduction
MyD88-dependent toll-like receptor signaling pathway
tight junction assembly
O-glycan processing

## Sheet: KEGG_GenesUnion
Supplementary Table S6B. Venn diagram of the “Kyoto Encyclopedia of Genes and Genomes” (KEGG, Genes Union) enriched functional terms associated with the predicted target genes of miRNAs up-regulated (KEGG_UP) or down-regulated (KEGG_DOWN) in LB obtained from HCV-infected patients vs. healthy livers. Below, the table indicates the list of the "Kyoto Encyclopedia of Genes and Genomes" enriched func…
Only_UP	Common	Only_DOWN
Axon guidance	Proteoglycans in cancer	MAPK signaling pathway
Pathways in cancer	Renal cell carcinoma	HIF-1 signaling pathway
Prion diseases	Glioma
FoxO signaling pathway	Prostate cancer
Hippo signaling pathway	Focal adhesion
Long-term depression	Signaling pathways regulating pluripotency of stem cells
Transcriptional misregulation in cancer	Colorectal cancer
Estrogen signaling pathway	Regulation of actin cytoskeleton
Morphine addiction	Non-small cell lung cancer
Ras signaling pathway	Pancreatic cancer
Phosphatidylinositol signaling system	Thyroid hormone signaling pathway
GABAergic synapse	Melanoma
PI3K-Akt signaling pathway	ErbB signaling pathway
Rap1 signaling pathway	Platelet activation
cGMP-PKG signaling pathway
TGF-beta signaling pathway
Cocaine addiction
Amphetamine addiction
Chronic myeloid leukemia
Glutamatergic synapse
Adrenergic signaling in cardiomyocytes
Endocytosis
T cell receptor signaling pathway
Dopaminergic synapse
Ubiquitin mediated proteolysis
Oxytocin signaling pathway
mTOR signaling pathway
Gap junction
Long-term potentiation
Neurotrophin signaling pathway
Bacterial invasion of epithelial cells
cAMP signaling pathway
Cell cycle
Wnt signaling pathway
Cholinergic synapse
Viral carcinogenesis
p53 signaling pathway
Melanogenesis
Circadian entrainment
Prolactin signaling pathway
AMPK signaling pathway
Small cell lung cancer
B cell receptor signaling pathway
Retrograde endocannabinoid signaling
Dorso-ventral axis formation
N-Glycan biosynthesis
Apoptosis
Hepatitis B
Adherens junction
Protein processing in endoplasmic reticulum
Acute myeloid leukemia
Vasopressin-regulated water reabsorption
Gastric acid secretion
Biotin metabolism
Oocyte meiosis
Serotonergic synapse
