# Supplementary material for: Reinfection of Transplanted Livers in HCV- and HCV/HIV-Infected Patients Is Characterized by a Different MicroRNA Expression Profile
Source: Cells. 2022 Feb 16;11(4):690. doi: 10.3390/cells11040690 (PMC8869900; doi:10.3390/cells11040690)
Supplement: Supplementary file 1 [file cells-11-00690-s001.zip › cells-1549615-supplementary/Supplementary Table S7.xlsx]

## Sheet: GO_GenesUnion
Supplementary Table S7A. Summary of the "Gene Ontology - Biological Process" enriched functional terms associated with the genes linked to the miRNAs up-regulated in HCV-infected patients vs. healthy livers applying a a priori method (Genes Union).
GO Category	p-value	#genes	#miRNAs
cellular nitrogen compound metabolic process	2.33533e-116	1638	21
biosynthetic process	8.22009e-79	1367	21
cellular protein modification process	4.60138e-69	864	21
neurotrophin TRK receptor signaling pathway	1.00154e-40	129	21
Fc-epsilon receptor signaling pathway	4.29552e-35	89	21
gene expression	5.29017e-31	212	21
blood coagulation	6.27134e-28	184	21
cellular component assembly	1.26019e-26	449	21
viral process	9.08349e-24	170	20
biological_process	9.08349e-24	4910	21
catabolic process	2.22697e-23	607	21
small molecule metabolic process	2.38568e-23	699	21
epidermal growth factor receptor signaling pathway	5.91259e-22	102	21
symbiosis encompassing mutualism through parasitism	1.07363e-21	183	20
cell death	7.33167e-18	315	21
macromolecular complex assembly	2.04956e-15	287	21
membrane organization	5.59408e-15	198	21
synaptic transmission	8.24174e-14	154	21
platelet activation	3.41174e-13	82	21
fibroblast growth factor receptor signaling pathway	3.93877e-13	84	21
post-translational protein modification	5.24264e-13	65	19
nucleobase-containing compound catabolic process	7.4976e-13	279	20
mitotic cell cycle	9.23267e-13	126	21
response to stress	3.94117e-12	656	21
cell junction organization	7.56865e-12	69	20
cellular lipid metabolic process	1.07454e-11	59	20
cellular protein metabolic process	1.11186e-11	138	20
Fc-gamma receptor signaling pathway involved in phagocytosis	3.53198e-11	34	17
cell-cell signaling	3.77346e-11	217	21
axon guidance	4.23771e-11	173	21
transcription initiation from RNA polymerase II promoter	1.13996e-10	90	21
phosphatidylinositol-mediated signaling	1.64927e-10	61	21
transcription DNA-templated	1.83024e-10	775	21
protein complex assembly	3.25816e-10	240	21
platelet degranulation	3.28898e-09	34	16
cell junction assembly	3.56123e-09	31	19
cell motility	7.5018e-09	189	21
intrinsic apoptotic signaling pathway	1.40956e-08	36	16
phosphatidylinositol biosynthetic process	1.22112e-07	32	16
chromatin organization	2.77872e-07	52	19
protein N-linked glycosylation via asparagine	4.71276e-07	40	18
glycosaminoglycan metabolic process	1.19101e-06	39	17
energy reserve metabolic process	1.19101e-06	39	19
TRIF-dependent toll-like receptor signaling pathway	1.67402e-06	27	16
inositol phosphate metabolic process	1.71026e-06	21	18
positive regulation of protein insertion into mitochondrial membrane involved in apoptotic signaling pathway	1.74683e-06	17	13
extracellular matrix organization	2.92686e-06	123	20
immune system process	2.92686e-06	447	21
toll-like receptor 10 signaling pathway	2.94637e-06	24	15
toll-like receptor TLR1:TLR2 signaling pathway	1.38474e-05	24	15
toll-like receptor TLR6:TLR2 signaling pathway	1.38474e-05	24	15
cellular component disassembly involved in execution phase of apoptosis	2.05932e-05	19	14
MyD88-independent toll-like receptor signaling pathway	2.30025e-05	27	16
DNA metabolic process	3.62891e-05	220	21
toll-like receptor signaling pathway	3.76287e-05	39	17
leukocyte migration	4.51955e-05	42	20
toll-like receptor 5 signaling pathway	5.0058e-05	24	15
toll-like receptor 4 signaling pathway	5.0058e-05	34	17
cytoskeleton organization	5.75536e-05	204	21
nervous system development	6.97427e-05	148	21
insulin receptor signaling pathway	7.59344e-05	60	20
activation of phospholipase C activity	8.13848e-05	27	16
post-Golgi vesicle-mediated transport	8.13848e-05	22	17
innate immune response	8.32749e-05	208	21
toll-like receptor 9 signaling pathway	9.03284e-05	25	16
vesicle-mediated transport	9.03284e-05	303	21
regulation of small GTPase mediated signal transduction	9.48757e-05	74	19
G2/M transition of mitotic cell cycle	0.000102431	51	18
toll-like receptor 3 signaling pathway	0.000104774	28	16
cell-cell junction organization	0.000282269	32	17
nucleobase-containing small molecule metabolic process	0.00049382	23	13
transcription from RNA polymerase II promoter	0.000736024	196	21
homeostatic process	0.000737305	230	20
nucleotide-binding oligomerization domain containing signaling pathway	0.000983961	11	12
hexose transport	0.00102893	15	16
positive regulation of transcription DNA-templated	0.00104563	289	21
toll-like receptor 2 signaling pathway	0.00121616	25	16
JAK-STAT cascade involved in growth hormone signaling pathway	0.00128934	12	14
anatomical structure morphogenesis	0.00158968	37	19
regulation of glucose transport	0.00214219	13	14
nucleotide-binding domain leucine rich repeat containing receptor signaling pathway	0.00227782	15	15
vacuolar transport	0.00227782	30	17
phospholipid metabolic process	0.00227782	52	18
mitotic nuclear envelope disassembly	0.00386837	13	14
sulfur compound metabolic process	0.00417087	80	19
cell proliferation	0.0051571	192	20
cellular component movement	0.00528458	36	18
termination of RNA polymerase II transcription	0.00562695	19	13
regulation of transcription from RNA polymerase II promoter in response to hypoxia	0.00562695	13	15
regulation of defense response to virus by virus	0.00600775	11	11
blood circulation	0.00704995	18	13
nuclear-transcribed mRNA catabolic process deadenylation-dependent decay	0.00943593	21	17
chondroitin sulfate metabolic process	0.010795	16	13
vitamin metabolic process	0.0108845	22	15
extracellular matrix disassembly	0.011042	31	15
mRNA 3'-end processing	0.0114364	17	12
plasma membrane organization	0.0133178	43	19
nucleocytoplasmic transport	0.0149656	105	21
in utero embryonic development	0.0152515	112	21
regulation of interferon-gamma-mediated signaling pathway	0.0166466	11	10
regulation of insulin secretion	0.0166466	40	20
activation of signaling protein activity involved in unfolded protein response	0.0168003	19	14
protein maturation	0.0168003	60	20
generation of precursor metabolites and energy	0.0186484	88	21
adherens junction organization	0.0189035	17	14
apoptotic signaling pathway	0.0195085	41	16
cell cycle arrest	0.0208179	61	19
transforming growth factor beta receptor signaling pathway	0.022669	60	21
cytoskeleton-dependent intracellular transport	0.0263037	34	18
regulation of cardiac muscle contraction by regulation of the release of sequestered calcium ion	0.0296577	11	16
water-soluble vitamin metabolic process	0.0296766	19	14
protein polyubiquitination	0.0298949	53	21
negative regulation of type I interferon production	0.0337917	12	12
regulation of cell communication by electrical coupling involved in cardiac conduction	0.0351982	6	11
MyD88-dependent toll-like receptor signaling pathway	0.0353886	27	16
tight junction assembly	0.0369356	20	16
O-glycan processing	0.0400338	16	11

## Sheet: GO_CategoriesUnion
Supplementary Table S7B. Summary of the "Gene Ontology - Biological Process" enriched functional terms associated with the genes linked to the miRNAs down-regulated in the LB obtained from HCV-infected patients vs. healthy livers applying a a posteriori method (Categories Union).
GO Category	p-value	#genes	#miRNAs
transcription DNA-templated	0	549	10
blood coagulation	0	145	10
biological_process	0	3996	10
epidermal growth factor receptor signaling pathway	0	94	13
Fc-epsilon receptor signaling pathway	0	82	13
gene expression	0	195	14
neurotrophin TRK receptor signaling pathway	0	124	15
cellular protein modification process	0	839	17
biosynthetic process	0	1338	18
cellular nitrogen compound metabolic process	0	1625	19
cellular component assembly	2.14353e-11	333	8
transcription initiation from RNA polymerase II promoter	1.03668e-10	73	7
symbiosis encompassing mutualism through parasitism	1.34119e-10	140	8
fibroblast growth factor receptor signaling pathway	2.18749e-10	73	10
viral process	4.04761e-10	130	8
nervous system development	1.13023e-09	89	6
phosphatidylinositol-mediated signaling	1.24247e-09	53	8
catabolic process	3.71412e-09	402	6
positive regulation of transcription DNA-templated	1.86585e-07	177	5
small molecule metabolic process	2.11462e-07	472	8
cell death	3.56852e-07	210	7
synaptic transmission	5.85012e-07	79	4
axon guidance	8.1803e-07	129	5
macromolecular complex assembly	9.01136e-06	172	5
nucleobase-containing compound catabolic process	4.29872e-05	183	5
platelet activation	5.47003e-05	50	4
cellular lipid metabolic process	8.31704e-05	49	7
cell-cell signaling	0.000472553	119	5
response to stress	0.00105812	229	2
post-translational protein modification	0.00161528	46	4
protein complex assembly	0.00301483	118	4
cell junction organization	0.00525127	33	3
mitotic cell cycle	0.00708802	56	3
cell motility	0.00847097	45	1
membrane organization	0.0127352	42	1
positive regulation of transcription from RNA polymerase II promoter	0.015174	134	2
negative regulation of transcription DNA-templated	0.0237177	79	2
chromatin organization	0.0298867	22	2
Fc-gamma receptor signaling pathway involved in phagocytosis	0.0347211	18	3
transforming growth factor beta receptor signaling pathway	0.039343	34	3

## Sheet: KEGG_GenesUnion
Supplementary Table S7C. Summary of the "Kyoto Encyclopedia of Genes and Genomes" enriched functional terms of the genes associated with the miRNAs upregulated in the LB obtained from HCV-infected patients vs. healthy livers applying a a priori method (Genes Union).
KEGG pathway	p-value	#genes	#miRNAs
Axon guidance	1.14411e-12	77	19
Proteoglycans in cancer	3.54421e-10	102	20
Pathways in cancer	2.32132e-07	181	20
Prion diseases	1.47307e-06	11	13
FoxO signaling pathway	1.62982e-06	74	20
Hippo signaling pathway	8.70925e-06	72	21
Renal cell carcinoma	2.17996e-05	41	18
Long-term depression	0.000143695	30	17
Transcriptional misregulation in cancer	0.000143695	79	19
Glioma	0.000143695	35	20
Prostate cancer	0.000143695	49	20
Estrogen signaling pathway	0.000156339	50	20
Morphine addiction	0.000168001	43	21
Ras signaling pathway	0.00020072	107	21
Phosphatidylinositol signaling system	0.00020072	43	21
GABAergic synapse	0.000204153	39	19
PI3K-Akt signaling pathway	0.000229587	149	21
Rap1 signaling pathway	0.000242313	99	20
Focal adhesion	0.000277453	99	20
Signaling pathways regulating pluripotency of stem cells	0.000283413	67	21
cGMP-PKG signaling pathway	0.000374059	80	20
TGF-beta signaling pathway	0.000374059	42	20
Colorectal cancer	0.000781763	34	19
Regulation of actin cytoskeleton	0.000798144	100	20
Cocaine addiction	0.00106168	24	17
Amphetamine addiction	0.00108397	34	19
Chronic myeloid leukemia	0.00108397	39	19
Glutamatergic synapse	0.00108397	53	21
Non-small cell lung cancer	0.00117132	29	19
Adrenergic signaling in cardiomyocytes	0.00125872	67	19
Endocytosis	0.00137723	94	20
Pancreatic cancer	0.00189971	34	18
T cell receptor signaling pathway	0.00207274	54	21
Thyroid hormone signaling pathway	0.00214076	57	21
Melanoma	0.00247502	39	19
Dopaminergic synapse	0.00247811	65	21
Ubiquitin mediated proteolysis	0.00275449	67	21
Oxytocin signaling pathway	0.00275727	72	20
mTOR signaling pathway	0.00335592	34	19
Gap junction	0.00335592	41	19
Long-term potentiation	0.00381424	36	20
ErbB signaling pathway	0.00473438	46	21
Neurotrophin signaling pathway	0.00473438	59	21
Bacterial invasion of epithelial cells	0.00656735	39	17
cAMP signaling pathway	0.00737928	88	21
Cell cycle	0.00841923	56	21
Wnt signaling pathway	0.00902831	65	21
Cholinergic synapse	0.0094576	52	21
Viral carcinogenesis	0.0113904	72	19
p53 signaling pathway	0.0142502	33	18
Melanogenesis	0.0142502	46	18
Circadian entrainment	0.0142502	46	20
Prolactin signaling pathway	0.0142502	32	20
AMPK signaling pathway	0.0147905	57	19
Small cell lung cancer	0.0168816	41	19
B cell receptor signaling pathway	0.0177415	36	21
Retrograde endocannabinoid signaling	0.0216095	46	20
Dorso-ventral axis formation	0.0267368	16	16
N-Glycan biosynthesis	0.0283361	20	15
Apoptosis	0.0283361	38	17
Hepatitis B	0.0287217	61	18
Adherens junction	0.0297113	36	17
Protein processing in endoplasmic reticulum	0.0298152	69	19
Platelet activation	0.0325831	54	19
Acute myeloid leukemia	0.0325831	28	19
Vasopressin-regulated water reabsorption	0.0331439	21	16
Gastric acid secretion	0.0333206	37	19
Biotin metabolism	0.0385927	1	1
Oocyte meiosis	0.0419337	52	20
Serotonergic synapse	0.049547	45	19

## Sheet: KEGG_PathwaysUnion
Supplementary Table S7D. Summary of the "Kyoto Encyclopedia of Genes and Genomes" enriched functional terms associated with the miRNAs up-regulated in the LB obtained from HCV-infected patients vs. healthy livers applying a a posteriori method (Patways Union).
KEGG pathway	p-value	#genes	#miRNAs
Prion diseases	0	3	2
Proteoglycans in cancer	4.41208e-10	75	6
Glycosphingolipid biosynthesis - lacto and neolacto series	2.97631e-07	6	4
Axon guidance	1.18599e-06	64	8
Signaling pathways regulating pluripotency of stem cells	2.04738e-06	55	6
Gap junction	5.61356e-06	29	7
Mucin type O-Glycan biosynthesis	0.000209748	4	2
Estrogen signaling pathway	0.000707537	13	2
FoxO signaling pathway	0.00111563	55	5
Adrenergic signaling in cardiomyocytes	0.00540615	42	4
Morphine addiction	0.00586972	24	5
mTOR signaling pathway	0.00983611	22	4
Renal cell carcinoma	0.0109202	23	3
TGF-beta signaling pathway	0.0303176	25	3
Rap1 signaling pathway	0.0438225	40	3
