# Supplementary material for: Reinfection of Transplanted Livers in HCV- and HCV/HIV-Infected Patients Is Characterized by a Different MicroRNA Expression Profile
Source: Cells. 2022 Feb 16;11(4):690. doi: 10.3390/cells11040690 (PMC8869900; doi:10.3390/cells11040690)
Supplement: Supplementary file 1 [file cells-11-00690-s001.zip › cells-1549615-supplementary/Supplementary Table S8.xlsx]

## Sheet: GO_GenesUnion
Supplementary Table S8A. Summary of the "Gene Ontology - Biological Process" enriched functional terms associated with the genes linked to the miRNAs down-regulated in HCV-infected patients vs. healthy livers applying a a priori method (Genes Union).
GO Category	p-value	#genes	#miRNAs
cellular nitrogen compound metabolic process	6.22996e-43	788	14
biosynthetic process	8.863e-31	667	14
cellular protein modification process	8.85353e-28	422	12
neurotrophin TRK receptor signaling pathway	4.2583e-19	67	10
gene expression	1.25829e-15	111	11
Fc-epsilon receptor signaling pathway	1.59242e-11	40	9
cell death	3.95503e-11	171	11
catabolic process	8.9487e-10	302	13
response to stress	2.60415e-09	356	12
blood coagulation	1.11985e-08	83	10
small molecule metabolic process	1.36755e-08	341	13
synaptic transmission	3.29772e-08	84	13
epidermal growth factor receptor signaling pathway	5.31808e-07	46	9
cell-cell signaling	5.34826e-07	118	13
cellular component assembly	2.52222e-06	200	11
cellular lipid metabolic process	1.38753e-05	31	8
transcription initiation from RNA polymerase II promoter	1.47316e-05	48	8
immune system process	2.48204e-05	245	13
Fc-gamma receptor signaling pathway involved in phagocytosis	3.11503e-05	18	6
biological_process	3.11503e-05	2427	15
viral process	3.15541e-05	70	11
symbiosis encompassing mutualism through parasitism	3.41769e-05	78	11
phosphatidylinositol-mediated signaling	4.08062e-05	32	9
fibroblast growth factor receptor signaling pathway	7.18819e-05	40	9
mitotic cell cycle	0.000137221	60	11
platelet activation	0.000165958	38	9
transcription DNA-templated	0.000573565	384	13
cellular protein metabolic process	0.000636866	65	9
macromolecular complex assembly	0.000876575	129	11
post-translational protein modification	0.00137254	28	7
regulation of transcription from RNA polymerase II promoter in response to hypoxia	0.00143724	9	5
nucleobase-containing compound catabolic process	0.00212261	128	12
membrane organization	0.00340868	85	10
phosphatidylinositol biosynthetic process	0.00367983	16	5
regulation of cellular amino acid metabolic process	0.00495528	13	6
energy reserve metabolic process	0.00548098	20	7
extracellular matrix disassembly	0.0059616	21	9
cell motility	0.00664983	90	11
glutamate secretion	0.0094844	9	7
phospholipid metabolic process	0.00967569	31	9
unsaturated fatty acid metabolic process	0.0108524	5	4
alpha-linolenic acid metabolic process	0.0108524	5	4
intrinsic apoptotic signaling pathway	0.012768	16	9
glycosaminoglycan metabolic process	0.013238	19	8
toll-like receptor 10 signaling pathway	0.0138075	12	6
regulation of Ras GTPase activity	0.017179	7	4
protein complex assembly	0.017179	109	10
TRIF-dependent toll-like receptor signaling pathway	0.0177934	13	6
DNA damage response signal transduction by p53 class mediator resulting in cell cycle arrest	0.0383828	15	6
innate immune response	0.0383828	105	11
vesicle-mediated transport	0.0383828	153	11
transcription from RNA polymerase II promoter	0.0386036	102	9
mRNA metabolic process	0.041357	30	10
toll-like receptor 5 signaling pathway	0.043464	12	6
Notch signaling pathway	0.0477386	38	8
MyD88-independent toll-like receptor signaling pathway	0.049666	13	6

## Sheet: GO_CategoriesUnion
Supplementary Table S8B. Summary of the "Gene Ontology - Biological Process" enriched functional terms associated with the genes linked to the miRNAs down-regulated in the LB obtained from HCV-infected patients vs. healthy livers applying a a posteriori method (Categories Union).
GO Category	p-value	#genes	#miRNAs
cellular nitrogen compound metabolic process	0	650	5
biosynthetic process	4.44089e-16	538	5
cellular protein modification process	1.81433e-12	338	5
neurotrophin TRK receptor signaling pathway	0.000497487	41	3
cell-cell signaling	0.0145941	40	2
Fc-epsilon receptor signaling pathway	0.0157849	20	2
catabolic process	0.0320104	155	2
synaptic transmission	0.0400481	26	1
gene expression	0.047922	40	2

## Sheet: KEGG_GenesUnion
Supplementary Table S8C. Summary of the "Kyoto Encyclopedia of Genes and Genomes" enriched functional terms of the genes associated with the miRNAs down regulated in the LB obtained from HCV-infected patients vs. healthy livers applying a a priori method (Genes Union).
KEGG pathway	p-value	#genes	#miRNAs
Proteoglycans in cancer	0.000178682	53	10
Glioma	0.000892976	21	9
ErbB signaling pathway	0.000892976	26	10
Regulation of actin cytoskeleton	0.000892976	57	10
Thyroid hormone signaling pathway	0.00115858	29	10
Focal adhesion	0.00115858	57	11
Signaling pathways regulating pluripotency of stem cells	0.00236779	38	10
Prostate cancer	0.00268019	28	10
Melanoma	0.00365701	23	9
MAPK signaling pathway	0.00775364	61	11
Pancreatic cancer	0.00977524	20	8
Non-small cell lung cancer	0.00977524	17	8
Renal cell carcinoma	0.00977524	22	9
Colorectal cancer	0.0172298	19	8
HIF-1 signaling pathway	0.0228786	29	10
Platelet activation	0.040537	32	9

## Sheet: KEGG_PathwaysUnion
Supplementary Table S8D. Summary of the "Kyoto Encyclopedia of Genes and Genomes" enriched functional terms associated with the miRNAs down-regulated in the LB obtained from HCV-infected patients vs. healthy livers applying a a posteriori method (Patways Union).
KEGG pathway	p-value	#genes	#miRNAs
NA
