# Supplementary material for: Reinfection of Transplanted Livers in HCV- and HCV/HIV-Infected Patients Is Characterized by a Different MicroRNA Expression Profile
Source: Cells. 2022 Feb 16;11(4):690. doi: 10.3390/cells11040690 (PMC8869900; doi:10.3390/cells11040690)
Supplement: Supplementary file 1 [file cells-11-00690-s001.zip › cells-1549615-supplementary/Supplementary Table S9.xlsx]

## Sheet: GO_GenesUnion
Supplementary Table S9A. Venn diagram of the “Gene Ontology-Biological Process” (Genes Union) enriched functional terms associated with the predicted target genes of miRNAs up-regulated (GO_UP) or down-regulated (GO_DOWN) in LB obtained from HCV/HIV co-infected patients vs. healthy livers. Below, the table indicates the list of the "Gene Ontology - Biological Process" enriched functional terms as…
Only_UP	Common	Only_DOWN
neurotrophin TRK receptor signaling pathway	cellular nitrogen compound metabolic process	glutamate secretion
Fc-epsilon receptor signaling pathway	biosynthetic process	unsaturated fatty acid metabolic process
epidermal growth factor receptor signaling pathway	cellular protein modification process	alpha-linolenic acid metabolic process
biological_process	gene expression
small molecule metabolic process	intrinsic apoptotic signaling pathway
cellular lipid metabolic process	nervous system development
blood coagulation	regulation of transcription from RNA polymerase II promoter in response to hypoxia
fibroblast growth factor receptor signaling pathway
catabolic process
viral process
synaptic transmission
symbiosis encompassing mutualism through parasitism
transcription DNA-templated
phosphatidylinositol-mediated signaling
transcription initiation from RNA polymerase II promoter
cell-cell signaling
cellular component assembly
post-translational protein modification
platelet activation
response to stress
nucleobase-containing compound catabolic process
membrane organization
positive regulation of protein insertion into mitochondrial membrane involved in apoptotic signaling pathway
cell motility
cell death
macromolecular complex assembly
cellular protein metabolic process
nuclear-transcribed mRNA catabolic process deadenylation-dependent decay
transforming growth factor beta receptor signaling pathway
protein N-linked glycosylation via asparagine
insulin receptor signaling pathway
nucleocytoplasmic transport
JAK-STAT cascade involved in growth hormone signaling pathway
energy reserve metabolic process
inositol phosphate metabolic process
axon guidance
anatomical structure morphogenesis
TRIF-dependent toll-like receptor signaling pathway
cell cycle arrest
signal transduction
phosphatidylinositol biosynthetic process
cell proliferation
mitotic cell cycle
regulation of neuron projection development
toll-like receptor 3 signaling pathway
MyD88-independent toll-like receptor signaling pathway
vacuolar transport
cytoskeleton organization

## Sheet: KEGG_GenesUnion
Supplementary Table S9B. Venn diagram of the “Kyoto Encyclopedia of Genes and Genomes” (KEGG, Genes Union) enriched functional terms associated with the predicted target genes of miRNAs up-regulated (KEGG_UP) or down-regulated (KEGG_DOWN) in LB obtained from HCV/HIV co-infected patients vs. healthy livers. Below, the table indicates the list of the "Kyoto Encyclopedia of Genes and Genomes" enrich…
Only_UP	Common	Only_DOWN
Prion diseases	ErbB signaling pathway
Signaling pathways regulating pluripotency of stem cells
Proteoglycans in cancer
Estrogen signaling pathway
Gap junction
Thyroid hormone signaling pathway
Axon guidance
mTOR signaling pathway
Rap1 signaling pathway
Oxytocin signaling pathway
Morphine addiction
Glioma
Cocaine addiction
Renal cell carcinoma
Retrograde endocannabinoid signaling
Glutamatergic synapse
Prolactin signaling pathway
Phosphatidylinositol signaling system
cGMP-PKG signaling pathway
TGF-beta signaling pathway
Non-small cell lung cancer
Melanogenesis
Pathways in cancer
Long-term depression
Long-term potentiation
Aldosterone-regulated sodium reabsorption
Sphingolipid signaling pathway
Gastric acid secretion
FoxO signaling pathway
cAMP signaling pathway
Platelet activation
Protein processing in endoplasmic reticulum
Salivary secretion
Wnt signaling pathway
Adrenergic signaling in cardiomyocytes
Melanoma
Cholinergic synapse
Amphetamine addiction
Colorectal cancer
p53 signaling pathway
Progesterone-mediated oocyte maturation
Fatty acid degradation
Ras signaling pathway
